# Supplementary material for: From coral reefs into the abyss: the evolution of corallivory in the Coralliophilinae (Neogastropoda, Muricidae)
Source: Coral Reefs. 2024 Aug 12;43(5):1285–302. doi: 10.1007/s00338-024-02537-1 (PMC11413129; doi:10.1007/s00338-024-02537-1)
Supplement: Supplementary file 4 — (XLSX 63 KB) [file 338_2024_2537_MOESM4_ESM.xlsx]

## Sheet: Foglio1
Species	Voucher	Expedition	Country	N° locality	Locality	Station	Coordinates dms	Depth (m)	Depth range	Host fm.	Host genus	COI	16S	ITS2	References
Babelomurex cariniferoides	MNHN-IM-2009-14509	Atimo Vatae	South Madagascar	41	Manantenina	DW3522	24°23'S; 47°32'E	154-168	D			PP093966	PP085664		This paper
Babelomurex cariniferoides	MNHN-IM-2009-4885	Concalis	New Caledonia	30	Grand Passage	DW2936	19°05'S; 163°28'E	245-258	D			PP094015	PP085713		This paper
Hirtomurex squamosus	BAU-9		Italy	18	Circeo			80	D			PP093850	PP085585		This paper
Hirtomurex squamosus*	BAU-152		Italy	18	Circeo				D	Caryophylliidae°		PP093853	PP085588		This paper
Hirtomurex squamosus	BAU-2938		Spain	42	Alboràn	BV35	36°00.15'N; 02°49,97'W	149-176	D	Merulinidae°		PP093884	PP085604		This paper
Coralliophila rubrococcinea	MNHN-IM-2019-25048	Papua Niugini	Papua New Guinea	36	Yabob village	PR173	5° 15' 9.5976'' S; 145° 47' 1.1796'' E	3-4	S			PP093935	PP085634		This paper
Rhizochilus sp.*	MNHN-IM-2013-17083	Papua Niugini	Papua New Guinea	36		PCT43	05°11,1'S; 145°49,6'E		S	Antipathidae°	Antipathes	PP093851	PP085586		This paper
Coralliophila costularis	MNHN-IM-2013-17081	Papua Niugini	Papua New Guinea	36		PR111			S	Plerogyridae°	Plerogyra	PP094078	PP085785	PP209996	This paper
Coralliophila radula	MNHN-IM-2013-17080	Papua Niugini	Papua New Guinea	36		PR6			S	Dendrophylliidae°	Turbinaria	PP093852	PP085587		This paper
Leptoconchus lamarckii	MNHN-IM-2019-25056	Pakaihi i te Moana	French Polynesia	10	Marquesas	MQ 11	9°05'20.6"S; 139°55'39.6"W	5	S	Poritidae	Porites		PP085642		This paper
Rhizochilus sp.	MNHN-IM-2019-25050	Pakaihi i te Moana	French Polynesia	10	Marquesas	MQ 11			S	Antipathidae°	Antipathes	PP093937	PP085636		This paper
Coralliophila robillardi*	MNHN-IM-2019-25051	Pakaihi i te Moana	French Polynesia	10	Marquesas	MQ 11		15	S	Agariciidae	Gardineroseris	PP093938	PP085637	PP209959	This paper
Coralliophila curta*	MNHN-IM-2019-25052	Pakaihi i te Moana	French Polynesia	10	Marquesas	MQ 11		12	S	Dendrophylliidae	Tubastraea	PP093939	PP085638		This paper
Coralliophila curta	MNHN-IM-2019-25053	Pakaihi i te Moana	French Polynesia	10	Marquesas	MQ 11		12	S	Dendrophylliidae	Tubastraea	PP093940	PP085639	PP209960	This paper
Leptoconchus lamarckii*	MNHN-IM-2019-25054	Pakaihi i te Moana	French Polynesia	10	Marquesas	MQ 11		10-16	S	Poritidae	Porites	PP093941	PP085640	PP209961	This paper
Coralliophila curta	MNHN-IM-2019-25055	Pakaihi i te Moana	French Polynesia	10	Marquesas	MQ 11		20	S	Dendrophylliidae	Tubastraea	PP093942	PP085641		This paper
Mipus vicdani	MNHN-IM-2019-25045	Ebisco	New Caledonia	30		DW2546			D			PP093932			This paper
Coralliophila amirantium	MNHN-IM-2019-25046	Panglao 2004	Philippines	37		B22			S			PP093933			This paper
Coralliophila meyendorffii	BAU-15		French Polynesia	10	Rarotonga				S			PP093854			This paper
Babelomurex cristatus	BAU-1681.1		Philippines	37	Samal Island			100-200	D			PP093855	PP085590		This paper
Babelomurex cristatus	BAU-1681.2		Philippines	37	Samal Island			100-200	D	Dendrophylliidae°		PP093856	PP085591		This paper
Coralliophila nodosa	MNHN-IM-2019-25047	NORFOLK 2	Solomon Islands	39		DW2123	6°46'28.2"S; 160°09'41.0"E		D			PP093934			This paper
Coralliophila richardi	BAU-1788		Italy	4	Capraia Island				D			PP093857			This paper
Leptoconchus sp.*	BAU-1875	Maldive2014	Maldive	25	SUNNY REEF	M&M-20	3°08'34.6''N; 73°00'43.4''E	3-31	S			PP093858	PP085593	PP209949	This paper
Coralliophila fimbriata*	BAU-1918	Maldive2014	Maldive	25	SUNNY REEF	M&M-20	3°08'34.6''; 73°00'43.4''	3-31	S	Agariciidae	Pavona	PP093859	PP085594		This paper
Coralliophila clathrata*	BAU-1980	Maldive2014	Maldive	25	Dharamboodhoo Is., outer reef	M&M-12	3°3'30.5"N; 72°55'29.6"E	8-10	S	Sphenopidae	Palythoa	PP093860	PP085595		This paper
Coralliophila pulchella*	BAU-1988	Maldive2014	Maldive	25	Dharamboodhoo Is., outer reef	M&M-12	3°3'30.5"N; 72°55'29.6"E	20-30	S	Melitheidae°	Melithaea	PP093861	PP085596		This paper
Coralliophila clathrata	BAU-1994	Maldive2014	Maldive	25	CAPITAL REEF	M&M-21	3° 02'55.8''N; 72°53'21.2''E	8	S	Sphenopidae° ITS	Palythoa	PP093862	PP085598		This paper
Coralliophila pulchella	BAU-1999	Maldive2014	Maldive	25	Magoodhou Is., Dhigu Reef	M&M-14	3°4'48.9''N; 72°58'57.7''E	4-46	S			PP093863	PP085599	PP209950	This paper
Leptoconchus sp.*	BAU-2003	Maldive2014	Maldive	25	Faros II - MAAGA	M&M-23	3°07'11.5''N; 72° 56'21.7''E	3-41	S	Merulinidae		PP093864	PP085600	PP209951	This paper
Coralliophila amirantium*	BAU-2004	Maldive2014	Maldive	25	Magoodhou Is., outer Reef, sn passe	M&M-18	3°4'38"N; 72°58'19.5"E	8	S			PP093865		PP209952	This paper
Coralliophila meyendorffii	BAU-2188		Italy	19	Laguna di Venezia		45°24'47.5"N; 12°17'47.5"E		S			PP093866	PP085601	PP209953	This paper
Coralliophila violacea	BAU-2192		Maldives	25	Maldives				S			PP093867			This paper
Coralliophila violacea	BAU-2194		Maldives	25	Maldives				S			PP093868			This paper
Coralliophila violacea	BAU-2195		Maldives	25	Maldives				S			PP093869			This paper
Coralliophila violacea	BAU-2196		Maldives	25	Maldives				S			PP093870			This paper
Coralliophila violacea	BAU-2197		Maldives	25	Maldives				S			PP093871			This paper
Coralliophila violacea	BAU-2198		Maldives	25	Maldives				S			PP093872			This paper
Coralliophila violacea	BAU-2199		Maldives	25	Maldives				S			PP093873			This paper
Coralliophila violacea	BAU-2200		Maldives	25	Maldives				S			PP093874			This paper
Coralliophila violacea	BAU-2201		Maldives	25	Maldives				S			PP093875			This paper
Coralliophila violacea	BAU-2202		Maldives	25	Maldives				S			PP093876			This paper
Coralliophila violacea	BAU-2203		Maldives	25	Maldives				S			PP093877			This paper
Coralliophila violacea	BAU-2204		Maldives	25	Maldives				S			PP093878			This paper
Coralliophila violacea	BAU-2205		Maldives	25	Maldives				S			PP093879			This paper
Coralliophila violacea*	BAU-2206		Maldives	25	Maldives				S			PP093880			This paper
Coralliophila violacea	BAU-2207		Maldives	25	Maldives				S			PP093881			This paper
Coralliophila violacea	BAU-45		Australia	49					S				PP085620
Coralliophila abnormis*	MNHN-IM-2019-25037	Panglao 2004	Philippines	37					S			PP093924	PP085630		This paper
Babelomurex oldroydi*	BAU-258		Panama	35	isla pedro gonzalez	PAMO45	8°24'58.0"N; 79°09'17.4"W		S			PP093882	PP085602		This paper
Coralliophila fimbriata	MNHN-IM-2019-25038	Panglao 2004	Philippines	37		R43			S			PP093925	PP085631		This paper
Babelomurex cariniferus	BAU-3011		Italy	18	Ostia		41°43’09’’N; 012°18’11’’E		S			PP093886			This paper
Coralliophila carnosa	MNHN-IM-2019-25039	Panglao 2004	Philippines	37		T38			S			PP093926	PP085632		This paper
Coralliophila ahuiri*	BAU-3164		Italy	18	Ponza				S	Caryophylliidae	Caryophyllia	PP093887	PP085606	PP209954	This paper
Babelomurex cariniferus	BAU-3180	GIANNUTRI 2018	Punta Secca, Giannutri, Italy	18	Punta Secca, Giannutri		42°15'47'' N; 11°06'33'' E	42036	S	Cladocoridae°	Cladocora	PP093890	PP085608		This paper
Coralliophila pulchella	MNHN-IM-2019-25040	Panglao 2004	Philippines	37		T38			S			PP093927			This paper
Babelomurex mansfieldi	BAU-3280								S			PP093891			This paper
Coralliophila meyendorffii	BAU-344		Italy	18	Circeo				S			PP093892	PP085609		This paper
Leptoconchus sp.	MNHN-IM-2019-25041	Panglao 2004	Philippines	37		R3			S	Merulinidae		PP093928			This paper
Coralliophila ahuiri	BAU-3760		Italy	20	Santo Stefano	molo IV	38°42’56”N; 013°09’21”E	15	S	Caryophylliidae	Caryophyllia	PP093895			This paper
Babelomurex tectumsinensis	BAU-3791		Italy	20	Marettimo Island, Punta Bassana		37°56'055.6"N; 12°05'30.7"E	35	S	Dendrophylliidae	Astroides	PP093896	PP085611	PP209956	This paper
Babelomurex cariniferus	BAU-3804		Italy	20	Marettimo Island, Punta Bassana		37°56'055.6"N; 12°05'30.7"E	35	S	Dendrophylliidae	Astroides	PP093897	PP085612		This paper
Babelomurex cariniferus*	BAU-3806		Italy	20	Marettimo Island, Punta Bassana		37°56'055.6"N; 12°05'30.7"E	35	S	Dendrophylliidae	Astroides	PP093898			This paper
Babelomurex cariniferus	BAU-3813		Italy	20	Marettimo Island, Punta Bassana		37°56'055.6"N; 12°05'30.7"E	35	S	Dendrophylliidae	Astroides	PP093899	PP085613		This paper
Babelomurex cariniferus	BAU-3814		Italy	20	Marettimo Island, Punta Bassana		37°56'055.6"N; 12°05'30.7"E	35	S	Dendrophylliidae	Astroides	PP093900	PP085614		This paper
Coralliophila robillardi	MNHN-IM-2019-25085	Pakaihi i te Moana	French Polynesia	10	Marquesas	MQ 11			S	Agariciidae	Pavona	PP093943	PP085644		This paper
Babelomurex tectumsinensis*	BAU-4199		Italy	20	Marettimo Island, Punta Bassana		37°58'43.5"N; 12°04'29.1"E		S	Dendrophylliidae	Astroides	PP093901	PP085615		This paper
Coralliophila kaofitorum	BAU-4481		Spain	43	Lanzarote		28°16'02.8"N; 15°44'26.1"W		S	Myriopathidae	Antipathella	PP093902			This paper
Coralliophila kaofitorum	BAU-4482		Spain	43	Lanzarote		28°16'02.8"N; 15°44'26.1"W		S	Myriopathidae	Antipathella	PP093903			This paper
Coralliophila kaofitorum	BAU-4483		Spain	43	Lanzarote		28°16'02.8"N; 15°44'26.1"W		S	Myriopathidae	Antipathella	PP093904			This paper
Coralliophila kaofitorum*	BAU-4484		Spain	43	Lanzarote		28°16'02.8"N; 15°44'26.1"W		S	Myriopathidae	Antipathella	PP093905	PP085616	PP209957	This paper
Coralliophila kaofitorum	BAU-4485		Spain	43	Lanzarote		28°16'02.8"N; 15°44'26.1"W		S	Myriopathidae	Antipathella	PP093906			This paper
Coralliophila kaofitorum	BAU-4486		Spain	43	Lanzarote		28°16'02.8"N; 15°44'26.1"W		S	Myriopathidae	Antipathella	PP093907	PP085617		This paper
Coralliophila kaofitorum	BAU-4487		Spain	43	Lanzarote		28°16'02.8"N; 15°44'26.1"W		S	Myriopathidae	Antipathella	PP093908			This paper
Coralliophila kaofitorum	BAU-4488		Spain	43	Lanzarote		28°16'02.8"N; 15°44'26.1"W		S	Myriopathidae	Antipathella	PP093909			This paper
Coralliophila kaofitorum	BAU-4489		Spain	43	Lanzarote		28°16'02.8"N; 15°44'26.1"W		S	Myriopathidae	Antipathella	PP093910			This paper
Coralliophila kaofitorum	BAU-4490		Spain	43	Lanzarote		28°16'02.8"N; 15°44'26.1"W		S	Myriopathidae	Antipathella	PP093911			This paper
Coralliophila kaofitorum	BAU-4491		Spain	43	Lanzarote		28°16'02.8"N; 15°44'26.1"W		S	Myriopathidae	Antipathella	PP093912	PP085618		This paper
Coralliophila kaofitorum	BAU-4492		Spain	43	Lanzarote		28°16'02.8"N; 15°44'26.1"W		S	Myriopathidae	Antipathella	PP093913			This paper
Coralliophila kaofitorum	BAU-4493		Spain	43	Lanzarote		28°16'02.8"N; 15°44'26.1"W		S	Myriopathidae	Antipathella	PP093914	PP085619		This paper
Coralliophila kaofitorum	BAU-4494		Spain	43	Lanzarote		28°16'02.8"N; 15°44'26.1"W		S	Myriopathidae	Antipathella	PP093915			This paper
Coralliophila kaofitorum	BAU-4495		Spain	43	Lanzarote		28°16'02.8"N; 15°44'26.1"W		S	Myriopathidae	Antipathella	PP093916			This paper
Coralliophila kaofitorum	BAU-4496		Spain	43	Lanzarote		28°16'02.8"N; 15°44'26.1"W		S	Myriopathidae	Antipathella	PP093917			This paper
Coralliophila kaofitorum	BAU-4497		Spain	43	Lanzarote		28°16'02.8"N; 15°44'26.1"W		S	Myriopathidae	Antipathella	PP093918			This paper
Coralliophila kaofitorum	BAU-4498		Spain	43	Lanzarote		28°16'02.8"N; 15°44'26.1"W		S	Myriopathidae	Antipathella	PP093919			This paper
Coralliophila pulchella	MNHN-IM-2019-25042	Panglao 2004	Philippines	37		B12			S			PP093929	PP085633		This paper
Coralliophila roseocephala	MNHN-IM-2019-25043	Ebisco	New Caledonia	30		DW2495			D			PP093930			This paper
Leptoconchus sp.*	BAU-70								S	Merulinidae		PP093920	PP085622	PP209958	This paper
Coralliophila brevis	BAU-71.1								S	Eunicellidae	eunicella		PP085623		This paper
Coralliophila brevis	BAU-71.2								S	Eunicellidae	Eunicella				This paper
Rapa incurva	MNHN-IM-2019-25044	Panglao 2004	Philippines	37		R27			S	Sarcophytidae	Sarcophyton	PP093931	PP085625		This paper
Coralliophila nodosa*	MNHN-IM-2007-36670	MIRIKY	Madagascar	24	devant la Baie de Narendry	CP3288	14° 31,9' S; 47° 26,54' E	46-54	D			PP093946	PP085648	PP209962	This paper
Hirtomurex sp.*	MNHN-IM-2007-36702	MIRIKY	Madagascar	24	au large de la Baie Mahajamba	CP3283	14°52'S; 46°56'E	228-257	D			PP093947	PP085649		This paper
Coralliophila nodosa	MNHN-IM-2007-36731	MIRIKY	Madagascar	24	devant la Baie de Narendry	CP3287	14° 33,69' S; 47° 27,93' E	48-54	D			PP093948	PP085650		This paper
Hirtomurex sp.*	MNHN-IM-2007-36927	MIRIKY	Madagascar	24	entre Nosy-bé et Banc du Leven	CP3183	12°38'S; 48°14'E	420-436	D			PP093949	PP085651		This paper
Mipus vicdani*	MNHN-IM-2007-36980	MIRIKY	Madagascar	51	entre Nosy-bé et Banc du Leven	CP3223	12°46'S; 48°11'E	430-488	D			PP093950	PP085710	PP209963	This paper
Hirtomurex marshalli	MNHN-IM-2007-38462	TARASOC	Society Islands	10	Raiatea	DW3451	16°53'S; 151°21'W	440-490	D			PP093951	PP085652		This paper
Hirtomurex marshalli*	MNHN-IM-2007-38521	TARASOC	Society Islands	10	Raiatea	DW3451	16°53'S; 151°21'W	440-490	D			PP093952		PP209964	This paper
Hirtomurex marshalli	MNHN-IM-2007-38605	TARASOC	Society Islands	10	Raiatea	DW3451	16°53'S; 151°21'W	440-490	D			PP093953	PP085653		This paper
Hirtomurex marshalli	MNHN-IM-2007-38695	TARASOC	Society Islands	10	Raiatea	DW3451	16°53'S; 151°21'W	440-490	D			PP093954	PP085654		This paper
Hirtomurex marshalli	MNHN-IM-2007-39141	TARASOC	Society Islands	10	Raiatea	DW3451	16°53'S; 151°21'W	440-490	D			PP093955	PP085655		This paper
Babelomurex armatus*	MNHN-IM-2009-14268	Atimo Vatae	South Madagascar	41	secteur de Fort-Dauphin	CP3545	25°29'S; 46°42'E	108-110	D			PP093956	PP085656		This paper
Coralliophila costularis	MNHN-IM-2009-14272	Atimo Vatae	South Madagascar	41	devant Baie Monseigneur	TB04	25°02.1'S; 47°00.1'E	11-12	S			PP093957	PP085657		This paper
Coralliophila pulchella	MNHN-IM-2009-14379	Atimo Vatae	South Madagascar	41	Pointe Evatra, Anse Itapera	TA46	24°59.1'S; 47°05.6'E	2-12	S			PP093958			This paper
Rapa rapa*	MNHN-IM-2009-14394	Atimo Vatae	South Madagascar	41	Banc Tozer	TA21	25°12.6'S; 44°08.6'E	13-27	S			PP093959	PP085658		This paper
Babelomurex nakayasui*	MNHN-IM-2009-14405	Atimo Vatae	South Madagascar	41	secteur de Fort-Dauphin	CP3543	25°28'S; 46°59'E	148-155	D			PP093960	PP085659	PP209965	This paper
Coralliophila violacea*	MNHN-IM-2009-14448	Atimo Vatae	South Madagascar	41	au Sud d'Ambatomainty	BM05	25°26.7'S; 44°56.7'E	0-1	S	Poritidae		PP093961	PP085660	PP209966	This paper
Coralliophila costularis	MNHN-IM-2009-14472	Atimo Vatae	South Madagascar	41	Cap Sainte Marie	TA27	25°33.4'S; 45°06.9'E	16-18	S			PP093962	PP085661		This paper
Coralliophila carnosa	MNHN-IM-2009-14475	Atimo Vatae	South Madagascar	41	Est Faux-Cap	DW3626	25°30.2'S; 45°46.3'E	41-42	S			PP093963	PP085662		This paper
Latiaxis mawae*	MNHN-IM-2009-14503	Atimo Vatae	South Madagascar	41	secteur de Fort-Dauphin	CP3546	25°22.7'S; 46°42.5'E	84-85	D			PP093964			This paper
Coralliophila erosa	MNHN-IM-2009-14505	Atimo Vatae	South Madagascar	41	Pointe Evatra	TA50	24°59.5'S; 47°06.0'E	10-	S			PP093965	PP085663		This paper
Coralliophila costularis	MNHN-IM-2009-14510	Atimo Vatae	South Madagascar	41	Ouest Baie des Galions	TA62	25°09.5'S; 46°44.5'E	1-10	S			PP093967	PP085665		This paper
Coralliophila fearnleyi	MNHN-IM-2009-14526	Atimo Vatae	South Madagascar	41	Cap Ranavalona, Tebava	TB06	25°04.4'S; 46°57.1'E	4-5	S			PP093968	PP085667	PP209967	This paper
Coralliophila fearnleyi	MNHN-IM-2009-14554	Atimo Vatae	South Madagascar	41	Baie des Galions	TS16	25°09.5'S; 46°44.9'E	9-10	S			PP093969	PP085668		This paper
Coralliophila pulchella	MNHN-IM-2009-14674	Atimo Vatae	South Madagascar	41	Cap Sainte Marie	BS14	25°36.0'S; 45°08.7'E	16-	S			PP093970	PP085669		This paper
Coralliophila violacea*	MNHN-IM-2009-14694	Atimo Vatae	South Madagascar	41	Ambatomainty	BM03	25°26.3'S; 44°56.5'E	0-1	S			PP093971	PP085670		This paper
Coralliophila violacea	MNHN-IM-2009-14699	Atimo Vatae	South Madagascar	41	Ambatomainty	BM03	25°26.3'S; 44°56.5'E	0-1	S			PP093972	PP085671		This paper
Rapa rapa*	MNHN-IM-2009-14716	Atimo Vatae	South Madagascar	41	Pointe Evatra, Anse Itapera	TA46	24°59.1'S; 47°05.6'E	2-12	S			PP093973	PP085672		This paper
Coralliophila costularis	MNHN-IM-2009-14725	Atimo Vatae	South Madagascar	41	Faux-Cap	BS07	25°34.2'S; 45°31.9'E	1-10	S			PP093974	PP085673		This paper
Coralliophila costularis	MNHN-IM-2009-15044	Atimo Vatae	South Madagascar	41	Anjatanimena	TR13	25°08.1'S; 46°47.7'E	16-20	S			PP093975	PP085674		This paper
Galeropsis monodontus	MNHN-IM-2009-22455	Atimo Vatae	South Madagascar	41	Cap Sainte Marie	BS02	25°35.5'S; 45°08.1'E	11-	S			PP093976	PP085675		This paper
Coralliophila costularis*	MNHN-IM-2009-22458	Atimo Vatae	South Madagascar	41	Rocher de l'Albatros	BS15	25°28.6'S; 44°57.0'E	11-12	S			PP093977		PP209968	This paper
Coralliophila carnosa	MNHN-IM-2009-22464	Atimo Vatae	South Madagascar	41	devant Phare Flacourt	TV07	25°01.3'S; 47°00.2'E	12-16	S			PP093978	PP085676		This paper
Coralliophila carnosa	MNHN-IM-2009-22469	Atimo Vatae	South Madagascar	41	Est Faux-Cap	DW3626	25°30.2'S; 45°46.3'E	41-42	S			PP093979	PP085677		This paper
Leptoconchus sp.*	MNHN-IM-2009-22482	Atimo Vatae	South Madagascar	41	Cap Sainte Marie	BS16	25°34.9'S; 45°07.6'E	15-	S			PP093980	PP085679		This paper
Coralliophila fearnleyi	MNHN-IM-2009-22513	Atimo Vatae	South Madagascar	41	Phare Flacourt	TB02-TB03	25°01.3'S; 47°00.5'E	18-	S			PP093981	PP085680		This paper
Coralliophila cf-ovoidea	MNHN-IM-2009-22821	Exbodi	New Caledonia	31	Canal de l'Havannah	DW3785	22° 15' 24.0012'' S; 167° 10' 23.9988'' E	386-387	D			PP093982	PP085681		This paper
Babelomurex cf spinosus*	MNHN-IM-2009-22835	Exbodi	New Caledonia	30	Récif Pétrie	DW3940	18°36'S; 164°24'E	380-430	D			PP093983	PP085682	PP209970	This paper
Hirtomurex cf filiaregis*	MNHN-IM-2009-22836	Exbodi	New Caledonia	30	Récif Pétrie	CP3927	18°36'S; 164°20'E	381-	D			PP093984	PP085683	PP209971	This paper
Babelomurex nippooleifera	MNHN-IM-2009-22837	Exbodi	New Caledonia	31	Banc Sud Durand	DW3897	22°21'S; 168°42'E	240-250	D			PP093985	PP085684		This paper
Latiaxis pilsbryi	MNHN-IM-2009-22838	Exbodi	New Caledonia	31	Banc Sud Durand	CP3898	22°18'S; 168°42'E	340-346	D			PP093986	PP085685	PP209972	This paper
Latiaxis pilsbryi	MNHN-IM-2009-22841	Exbodi	New Caledonia	31	Banc Sud Durand	DW3900	22°17'S; 168°41'E	355-357	D			PP093987	PP085686		This paper
Latiaxis pilsbryi	MNHN-IM-2009-22844	Exbodi	New Caledonia	31	Canal de l'Havannah	CP3789	22°11'S; 167°07'E	335-350	D			PP093988	PP085687		This paper
Coralliophila roseocephala*	MNHN-IM-2009-22845	Exbodi	New Caledonia	31	Banc Ellet	DW3866	22°52,3'S; 169°26,3'E	100-	D			PP093989	PP085688	PP209973	This paper
Coralliophila cf ovoidea*	MNHN-IM-2009-22847	Exbodi	New Caledonia	31	Canal de l'Havannah	DW3785	22°15'S; 167°10'E	386-387	D			PP093990	PP085689	PP209974	This paper
Latiaxis pilsbryi	MNHN-IM-2009-22848	Exbodi	New Caledonia	31	Banc Sud Durand	DW3896	22°19'S; 168°41'E	340-343	D			PP093991	PP085690		This paper
Coralliophila mira	MNHN-IM-2009-22863	WESTERN AUSTRALIA 2011	WESTERN AUSTRALIA	48	Esperance	WE03	33°59,6'S; 122°13,33'E	11-	S			PP093992	PP085691		This paper
Coralliophila mira	MNHN-IM-2009-22885	WESTERN AUSTRALIA 2011	WESTERN AUSTRALIA	48	Esperance	WE03	33°59,6'S; 122°13,33'E	11-	S			PP093993	PP085692		This paper
Coralliophila xenophila	MNHN-IM-2009-22981	Exbodi	New Caledonia	31	Au large passe d'Ounia	CP3825	21°58'S; 166°59'E	349-405	D			PP093998	PP085697		This paper
Coralliophila xenophila	MNHN-IM-2009-22982	Exbodi	New Caledonia	31	Au large passe d'Ounia	CP3825	21°58'S; 166°59'E	349-405	D			PP093999	PP085698		This paper
Coralliophila xenophila	MNHN-IM-2009-22985	Exbodi	New Caledonia	31	Au large de Toupeti	CP3807	21°43'S; 166°36'E	352-372	D			PP094000	PP085699		This paper
Coralliophila xenophila	MNHN-IM-2009-22987	Exbodi	New Caledonia	31	Au large passe Yaté	CP3835	22°06'S; 167°06'E	325-346	D			PP094001	PP085700		This paper
Coralliophila xenophila	MNHN-IM-2009-22994	Exbodi	New Caledonia	31	Passe de Kouakoué-Canyon	CP3821	21°53'S; 166°50'E	211-440	D			PP094002	PP085701		This paper
Coralliophila xenophila	MNHN-IM-2009-23000	Exbodi	New Caledonia	31	Passe du solitaire	CP3814	21°49'S; 166°44'E	331-344	D			PP094003	PP085702		This paper
Coralliophila xenophila	MNHN-IM-2009-23011	Exbodi	New Caledonia	31	Passe du solitaire	CP3813	21°46'S; 166°38'E	251-281	D			PP094004	PP085703		This paper
Coralliophila xenophila	MNHN-IM-2009-23013	Exbodi	New Caledonia	31	Au large de Thio	CP3800	21°32'S; 166°22'E	279-282	D			PP094005	PP085704		This paper
Coralliophila xenophila	MNHN-IM-2009-23024	Exbodi	New Caledonia	31	Au large passe d'Ounia	CP3827	21°58'S; 166°57'E	220-232	D			PP094006	PP085705		This paper
Coralliophila xenophila	MNHN-IM-2009-23025	Exbodi	New Caledonia	31	Au large passe d'Ounia	CP3827	21°58'S; 166°57'E	220-232	D			PP094007	PP085706		This paper
Coralliophila xenophila	MNHN-IM-2009-23026	Exbodi	New Caledonia	31	Au large passe d'Ounia	CP3827	21°58'S; 166°57'E	220-232	D			PP094008	PP085707		This paper
Coralliophila carnosa	MNHN-IM-2009-27443	INHACA 2011	Mozambique	51	BAIE DE MAPUTO	MS10	25°59.4'S; 32°54.2'E	14-	S			PP094009	PP085708		This paper
Coralliophila costularis	MNHN-IM-2009-27452	INHACA 2011	Mozambique	51	BAIE DE MAPUTO	MB1	26°04.4'S; 32°54.2'E	5-8	S			PP094010	PP085709		This paper
Mipus alis*	MNHN-IM-2009-33621	Exbodi	New Caledonia	31	Au large passe d'Ounia	CP3826	21°52'S; 166°51'E	354-509	D			PP094011			This paper
Coralliophila mitraeforma*	MNHN-IM-2009-4577	TERRASSES	New Caledonia	31	Ride de Norfolk	CP3054	23°42'S; 168°01'E	240-260	D			PP094012		PP209977	This paper
Babelomurex pallox*	MNHN-IM-2009-4580	TERRASSES	New Caledonia	31	Ride de Norfolk	DW3072	23°19'S; 168°16'E	180-220	D			PP094013	PP085711		This paper
Babelomurex tosanus*	MNHN-IM-2009-4581	TERRASSES	New Caledonia	31	Terrasses Sud Est	DW3082	22°29'S; 167°23'E	290-	D			PP094014	PP085712		This paper
Babelomurex cristatus*	MNHN-IM-2009-5094	Panglao 2004	PHILIPPINES	37	Balicasag I.	P3	09°31,1'N; 123°41,5'E	100-	D			PP094016	PP085714		This paper
Babelomurex diadema*	MNHN-IM-2009-5096	Panglao 2004	Philippines	37	Bohol Island, Maribohoc Bay		9° 36' 5.9976'' N; 123° 45' 0'' E	90-200	D			PP094017			This paper
Coralliophila erosa	MNHN-IM-2009-5105	Santo 2006	Vanuatu	47	East Malo Island	DB86			S			PP094018	PP085720		This paper
Hirtomurex filiaregis*	MNHN-IM-2009-5106	Ebisco	New Caledonia	30	West Bellona				D			PP094019			This paper
Babelomurex bernardi*	MNHN-IM-2009-5112	INVMAR	Ivory Coast	5			3°51'09.7"N; 5°29'26.6"W	-	S			PP094021	PP085721		This paper
Coralliophila costularis	MNHN-IM-2009-5113	Yemen	Darsa Island	7			12°07'59.2"N; 53°17'11.2"E	7	S			PP094022	PP085722		This paper
Babelomurex nagahorii*	MNHN-IM-2009-5423	TERRASSES	New Caledonia	31				-	D			PP094023	PP085723	PP209978	This paper
Coralliophila costularis	MNHN-IM-2009-5441	MAINBAZA	Mozambique	51	Almirante Leite Bank	DW3168	26°12'S; 35°03'E	87-90	S**			PP094027	PP085728		This paper
Coralliophila costularis	MNHN-IM-2009-5445	MAINBAZA	Mozambique	51	Almirante Leite Bank	DW3168	26°12'S; 35°03'E	87-90	S**			PP094028	PP085732		This paper
Hirtomurex filiaregis*	MNHN-IM-2009-5450	MAINBAZA	Mozambique	51	Inhambane transect	CP3143	23°32'S; 35°46'E	264-277	D			PP094029		PP209979	This paper
Coralliophila fimbriata*	MNHN-IM-2009-5603	MAINBAZA	Mozambique	51	Almirante Leite Bank	DW3168	26°12'S; 35°03'E	87-90	S			PP094030	PP085733	PP209980	This paper
Leptoconchus sp.	MNHN-IM-2009-6383	Santo 2006	Vanuatu	47	W Urélapa I.	NR40	15°36,5'S; 167°01,4'E	35-	S			PP094031	PP085734	PP209981	This paper
Leptoconchus sp.	MNHN-IM-2009-6384	Santo 2006	Vanuatu	47	W Urélapa I.	NR40	15°36,5'S; 167°01,4'E	35-	S			PP094032	PP085735		This paper
Leptoconchus sp.	MNHN-IM-2009-6385	Santo 2006	Vanuatu	47	Segond Channel	FR02	15°33,3'S; 167°08,8'E	1-25	S			PP094033	PP085736		This paper
Leptoconchus sp.	MNHN-IM-2009-6388	Santo 2006	Vanuatu	47	Reef off Maritime College	FR26	15°31,7'S; 167°09,5'E	3-33	S			PP094034			This paper
Leptoconchus sp.*	MNHN-IM-2009-6389	Santo 2006	Vanuatu	47	NE Urélapa I.	ZR12	15°36,7'S; 167°02'E	2-30	S			PP094035	PP085737	PP209982	This paper
Leptoconchus sp.	MNHN-IM-2009-6391	Santo 2006	Vanuatu	47	Segond Channel	FR17	15°33,4'S; 167°09,5'E	1-44	S			PP094036	PP085738		This paper
Leptoconchus sp.	MNHN-IM-2009-6392	Santo 2006	Vanuatu	47	Reef off Maritime College	FR26	15°31,7'S; 167°09,5'E	3-33	S			PP094037	PP085739		This paper
Leptoconchus sp.*	MNHN-IM-2009-6398	Santo 2006	Vanuatu	47	N Tutuba I.	FR06	15°32,6'S; 167°16,9'E	3-37	S			PP094038	PP085740		This paper
Leptoconchus sp.	MNHN-IM-2009-6503	Santo 2006	Vanuatu	47	Reef off Maritime College	FR26	15°31,7'S; 167°09,5'E	3-33	S			PP094039	PP085741		This paper
Coralliophila erosa	MNHN-IM-2013-10055	Papua Niugini	Papua New Guinea	36	Tab I.	PR214		1-8	S			PP094040	PP085742		This paper
Coralliophila erosa	MNHN-IM-2013-10058	Papua Niugini	Papua New Guinea	36	Tab I.	PR214		1-8	S			PP094043	PP085745		This paper
Coralliophila erosa	MNHN-IM-2013-10295	Papua Niugini	Papua New Guinea	36	Kranket I.	PR01	05°11,3'S; 145°49,4'E	22-	S			PP094044			This paper
Coralliophila violacea	MNHN-IM-2013-10321	Papua Niugini	Papua New Guinea	36	Kranket I.	PR02	05°12,1'S; 145°49,3'E	15-17	S	Poritidae°	Porites	PP094045	PP085746		This paper
Galeropsis monodontus	MNHN-IM-2013-10325	Papua Niugini	Papua New Guinea	36	Kranket I.	PB02	05°12,1'S; 145°49,3'E	17-	S			PP094046	PP085748		This paper
Galeropsis monodontus	MNHN-IM-2013-1047	Papua Niugini	Papua New Guinea	36	Paeowa I.	PB07	05°10,8'S; 145°49,8'E	22-	S			PP094047	PP085749		This paper
Leptoconchus sp.	MNHN-IM-2013-1078	Papua Niugini	Papua New Guinea	36	W Kranket I.	PR17	05°11,8'S; 145°48,8'E	15-	S			PP094048	PP085750		This paper
Coralliophila radula	MNHN-IM-2013-10811	Papua Niugini	Papua New Guinea	36	E Tab I.	PR04	05°10,1'S; 145°50,5'E	30-	S			PP094049	PP085751		This paper
Coralliophila violacea	MNHN-IM-2013-11170	Papua Niugini	Papua New Guinea	36	Paeowa I.	PR10	05°10,8'S; 145°49,8'E	22-	S	Poritidae°		PP094050	PP085753		This paper
Coralliophila violacea	MNHN-IM-2013-11171	Papua Niugini	Papua New Guinea	36	Paeowa I.	PR10	05°10,8'S; 145°49,8'E	22-	S			PP094051	PP085754		This paper
Coralliophila violacea	MNHN-IM-2013-11196	Papua Niugini	Papua New Guinea	36	Paeowa I.	PB07	05°10,8'S; 145°49,8'E	22-	S			PP094052	PP085755		This paper
Galeropsis monodontus*	MNHN-IM-2013-11443	Papua Niugini	Papua New Guinea	36	Paeowa I.	PB07	05°10,8'S; 145°49,8'E	22-	S			PP094053	PP085756	PP209984	This paper
Leptoconchus sp.*	MNHN-IM-2013-12090	Papua Niugini	Papua New Guinea	36	W Kranket I.	PR17	05°11,8'S; 145°48,8'E	15-	S			PP094056	PP085760	PP209986	This paper
Leptoconchus sp.	MNHN-IM-2013-12091	Papua Niugini	Papua New Guinea	36	W Kranket I.	PR17	05°11,8'S; 145°48,8'E	15-	S			PP094057	PP085761		This paper
Galeropsis monodontus*	MNHN-IM-2013-14005	Papua Niugini	Papua New Guinea	36	Lauhamug I.	PB23	04°59,5'S; 145°47,7'E	13-	S	Pocilloporidae	Pocillopora	PP094063	PP085768		This paper
Galeropsis monodontus	MNHN-IM-2013-12700	Papua Niugini	Papua New Guinea	36	Alexishafen	PD18	05°05,3'S; 145°48,4'E	5-10	S			PP094058	PP085762		This paper
Galeropsis monodontus	MNHN-IM-2013-12832	Papua Niugini	Papua New Guinea	36	Madang	PR28	05°12,5'S; 145°48,5'E	-	S			PP094061	PP085766		This paper
Coralliophila costularis	MNHN-IM-2013-13070	Papua Niugini	Papua New Guinea	36	S Megas Islet	PR34	05°05,3'S; 145°48,6'E	7-	S			PP094062	PP085767		This paper
Galeropsis monodontus	MNHN-IM-2013-14006	Papua Niugini	Papua New Guinea	36	Lauhamug I.	PB23	04°59,5'S; 145°47,7'E	13-	S			PP094064	PP085769		This paper
Galeropsis monodontus	MNHN-IM-2013-14021	Papua Niugini	Papua New Guinea	36	Tadwai I.	PD39	04°59,3'S; 145°47,5'E	2-4	S			PP094065	PP085770		This paper
Coralliophila pulchella*	MNHN-IM-2013-14029	Papua Niugini	Papua New Guinea	36	Lauhamug I.	PB23	04°59,5'S; 145°47,7'E	13-	S			PP094066	PP085771		This paper
Coralliophila fearnleyi	MNHN-IM-2013-14781	Papua Niugini	Papua New Guinea	36	N Tadwai I.	PS22	04°59,1'S; 145°47,6'E	11-	S			PP094067	PP085772	PP209989	This paper
Coralliophila clathrata	MNHN-IM-2013-14825	Papua Niugini	Papua New Guinea	36	Cape Barschtch	PB27	05°03,9'S; 145°48,8'E	12-	S			PP094068	PP085773		This paper
Coralliophila radula	MNHN-IM-2013-15797	Papua Niugini	Papua New Guinea	36	Bilbil I.	PR115	05°18'S; 145°46,1'E	17-	S			PP094069	PP085775		This paper
Coralliophila radula	MNHN-IM-2013-15798	Papua Niugini	Papua New Guinea	36	Bilbil I.	PR115	05°18'S; 145°46,1'E	17-	S			PP094070	PP085776		This paper
Galeropsis monodontus*	MNHN-IM-2013-16660	Papua Niugini	Papua New Guinea	36	N Wonad I.	PB34	05°07,1'S; 145°49,4'E	15-	S			PP094071	PP085777	PP209990	This paper
Leptoconchus sp.*	MNHN-IM-2013-16710	Papua Niugini	Papua New Guinea	36	Yabob I.	PB38	05°15,3'S; 145°47,3'E	13-	S			PP094072	PP085778	PP209991	This paper
Coralliophila carnosa	MNHN-IM-2013-16718	Papua Niugini	Papua New Guinea	36	Rempi Area	PS24	05°03,0'S; 145°48,6'E	-	S			PP094073	PP085780		This paper
Coralliophila carnosa*	MNHN-IM-2013-16719	Papua Niugini	Papua New Guinea	36	Rempi Area	PS24	05°03,0'S; 145°48,6'E	-	S			PP094074	PP085781	PP209993	This paper
Coralliophila radula	MNHN-IM-2013-16781	Papua Niugini	Papua New Guinea	36	W Kranket I.	PR142	05°11,8'S; 145°49,2'E	2-18	S			PP094075	PP085782	PP209994	This paper
Coralliophila radula	MNHN-IM-2013-16782	Papua Niugini	Papua New Guinea	36	W Kranket I.	PR142	05°11,8'S; 145°49,2'E	2-18	S			PP094076	PP085783		This paper
Coralliophila radula*	MNHN-IM-2013-16783	Papua Niugini	Papua New Guinea	36	W Kranket I.	PR142	05°11,8'S; 145°49,2'E	2-18	S			PP094077	PP085784	PP209995	This paper
Coralliophila fearnleyi*	MNHN-IM-2013-17636	Papua Niugini	Papua New Guinea	36	S Urembo I.	PB36	05°15,9'S; 145°47,1'E	17-	S			PP094079	PP085786	PP209997	This paper
Coralliophila violacea	MNHN-IM-2013-17643	Papua Niugini	Papua New Guinea	36	Kranket I.	PR06	05°11,7'S; 145°49,4'E	20-	S			PP094080	PP085787		This paper
Coralliophila radula	MNHN-IM-2013-17793	Papua Niugini	Papua New Guinea	36	S Urembo I.	PB37	05°15,9'S; 145°47,1'E	10-	S			PP094081	PP085788		This paper
Coralliophila galea	MNHN-IM-2013-19489	Karubenthos 2012	Guadeloupe	12	Ilet Cochon	GM12	16°12,7'N; 61°30,32'W	3-	S			PP094082	PP085789		This paper
Coralliophila salebrosa	MNHN-IM-2013-20158	Karubenthos 2012	Guadeloupe	12	Ilet Cochon	GM12	16°12,7'N; 61°30,32'W	3	S			PP094083	PP085790		This paper
Coralliophila galea	MNHN-IM-2013-20393	Karubenthos 2012	Guadeloupe	12	Petit cul de sac marin	GR08	16°09,58'N; 61°32,72'W	22-	S	Faviinae°	Pseudodiploira	PP094084	PP085791		This paper
Coralliophila salebrosa	MNHN-IM-2013-20413	Karubenthos 2012	Guadeloupe	12	Frégate-de-Haut	GR06	16°11,63'N; 61°32,86'W	15	S			PP094085	PP085792		This paper
Coralliophila salebrosa	MNHN-IM-2013-20428	Karubenthos 2012	Guadeloupe	12	Frégate-de-Haut	GR06	16°11,63'N; 61°32,86'W	15	S			PP094086	PP085793		This paper
Coralliophila salebrosa	MNHN-IM-2013-20433	Karubenthos 2012	Guadeloupe	12	Ilet Fortune	GM06	16°09'N; 61°33,67'W	1	S	Dendrophylliidae°	Duncanopsammia	PP094087	PP085794		This paper
Coralliophila salebrosa	MNHN-IM-2013-20445	Karubenthos 2012	Guadeloupe	12	Petit cul de sac marin	GR08	16°09,58'N; 61°32,72'W	22	S	Faviinae°	Pseudodiploira	PP094088	PP085795		This paper
Coralliophila galea	MNHN-IM-2013-20447	Karubenthos 2012	Guadeloupe	12	Petit cul de sac marin	GR08	16°09,58'N; 61°32,72'W	22-	S			PP094089	PP085796		This paper
Coralliophila salebrosa	MNHN-IM-2013-20495	Karubenthos 2012	Guadeloupe	12	Grand cul de sac marin	GR01	16°21,25'N; 61°35,08'W	3	S			PP094090	PP085797		This paper
Coralliophila salebrosa	MNHN-IM-2013-20496	Karubenthos 2012	Guadeloupe	12	Grand cul de sac marin	GR01	16°21,25'N; 61°35,08'W	3	S			PP094091	PP085798		This paper
Coralliophila salebrosa	MNHN-IM-2013-20497	Karubenthos 2012	Guadeloupe	12	Grand cul de sac marin	GR01	16°21,25'N; 61°35,08'W	3	S			PP094092	PP085799		This paper
Coralliophila salebrosa	MNHN-IM-2013-20498	Karubenthos 2012	Guadeloupe	12	Grand cul de sac marin	GR01	16°21,25'N; 61°35,08'W	3	S			PP094093	PP085800		This paper
Coralliophila salebrosa	MNHN-IM-2013-20575	Karubenthos 2012	Guadeloupe	12	Grand cul de sac marin	GR01	16°21,25'N; 61°35,08'W	3	S			PP094094	PP085801		This paper
Coralliophila pulchella	MNHN-IM-2013-2383	Papua Niugini	Papua New Guinea	36	Sek I.	PB17	05°04,9'S; 145°49,3'E	26-	S			PP094095	PP085802		This paper
Galeropsis monodontus	MNHN-IM-2013-3053	Papua Niugini	Papua New Guinea	36	S Sek I.	PR48	05°07,2'S; 145°49,4'E	-	S			PP094096	PP085803		This paper
Leptoconchus sp.*	MNHN-IM-2013-3757	Papua Niugini	Papua New Guinea	36	Rempi Area	PB20	05°02,1'S; 145°48,2'E	32-	S			PP094097	PP085804		This paper
Babelomurex spinosus*	MNHN-IM-2013-44206	NanHai 2014	China sea	3	IV (seamount)	DW4105	13°57'N; 115°26'E	297-565	D			PP094098	PP085806	PP209999	This paper
Babelomurex lischkeanus	MNHN-IM-2013-44448	NanHai 2014	China sea	3	Continental slop	CP4116	20°03'N; 114°11'E	262-298	D			PP094099			This paper
Hirtomurex kawamurai*	MNHN-IM-2013-44496	NanHai 2014	China sea	3	Continental slop	CP4117	20°02'N; 114°09'E	333-421	D			PP094100	PP085807	PP210000	This paper
Babelomurex nakamigawai	MNHN-IM-2013-44497	NanHai 2014	China sea	3	Continental slop	CP4117	20°02'N; 114°09'E	333-421	D			PP094101	PP085808		This paper
Hirtomurex cf filiaregis*	MNHN-IM-2013-44552	NanHai 2014	China sea	3	Continental slop	CP4117	20°02'N; 114°09'E	333-421	D			PP094103	PP085810	PP209976	This paper
Coralliophila violacea	MNHN-IM-2013-46581	KAVIENG 2014	Papua New Guinea	48	Kavieng Lagoon	KR04	02°35,2'S; 150°46,2'E	6-22	S			PP094104	PP085811		This paper
Coralliophila radula	MNHN-IM-2013-47395	KAVIENG 2014	Papua New Guinea	48	Kavieng Lagoon	KB06	02°41,2'S; 150°41,2'E	8-	S			PP094105	PP085812		This paper
Coralliophila amirantium	MNHN-IM-2013-47708	KAVIENG 2014	Papua New Guinea	48	New Ireland	KB08	02°33,2'S; 150°48,2'E	13-	S			PP094106	PP085813		This paper
Galeropsis monodontus	MNHN-IM-2013-47885	KAVIENG 2014	Papua New Guinea	48	Kavieng Lagoon	KR24	02°36,3'S; 150°46,2'E	4-15	S			PP094107	PP085814		This paper
Coralliophila amirantium	MNHN-IM-2013-47947	KAVIENG 2014	Papua New Guinea	48	New Ireland	KB08	02°33,2'S; 150°48,2'E	13-	S			PP094108	PP085815		This paper
Coralliophila fimbriata*	MNHN-IM-2013-4853	Papua Niugini	Papua New Guinea	36	Bilbil I.	PB29	05°18'S; 145°46,1'E	17-	S			PP094109	PP085816	PP210001	This paper
Coralliophila violacea	MNHN-IM-2013-49321	Pakaihi i te Moana	Marquesas Islands	26	Nuku Hiva	MQ11-II-03	08°49,2'S; 140°14,9'W	10-	S			PP094110	PP085817		This paper
Galeropsis monodontus	MNHN-IM-2013-49335	Pakaihi i te Moana	Marquesas Islands	26	Eiao	MQ11-II-06	07°59,3'S; 140°42,7'W	37-	S			PP094111	PP085818		This paper
Galeropsis monodontus	MNHN-IM-2013-49444	Pakaihi i te Moana	Marquesas Islands	26	Nuku Hiva	MQ11-II-02	08°49,2'S; 140°15,1'W	25-	S	IK_2019_3069 Pocilloporidae°	Pocillopora	PP094112	PP085819		This paper
Galeropsis monodontus*	MNHN-IM-2013-50454	KAVIENG 2014	Papua New Guinea	48	Kavieng Lagoon	KR33	02°38,8'S; 150°40,7'E	4-5	S	Pocilloporidae	Pocillopora	PP094113	PP085820		This paper
Galeropsis monodontus*	MNHN-IM-2013-50455	KAVIENG 2014	Papua New Guinea	48	Kavieng Lagoon	KR34	02°34,6'S; 150°46,3'E	10-22	S	Pocilloporidae	Pocillopora	PP094114	PP085821		This paper
Coralliophila violacea	MNHN-IM-2013-50650	KAVIENG 2014	Papua New Guinea	48	Kavieng Lagoon	KS19	02°34'S; 150°47,1'E	10-	S			PP094115	PP085822		This paper
Galeropsis monodontus	MNHN-IM-2013-50975	KAVIENG 2014	Papua New Guinea	48	Kavieng Lagoon	KR34	02°34,6'S; 150°46,3'E	10-22	S			PP094116	PP085823		This paper
Galeropsis monodontus	MNHN-IM-2013-50977	KAVIENG 2014	Papua New Guinea	48	Kavieng Lagoon	KR34	02°34,6'S; 150°46,3'E	10-22	S			PP094117	PP085824		This paper
Galeropsis monodontus	MNHN-IM-2013-50979	KAVIENG 2014	Papua New Guinea	48	Kavieng Lagoon	KR34	02°34,6'S; 150°46,3'E	10-22	S			PP094118	PP085825		This paper
Galeropsis monodontus	MNHN-IM-2013-50982	KAVIENG 2014	Papua New Guinea	48	Kavieng Lagoon	KR34	02°34,6'S; 150°46,3'E	10-22	S			PP094119	PP085826		This paper
Coralliophila radula	MNHN-IM-2013-51761	KAVIENG 2014	Papua New Guinea	48	Kavieng Lagoon	KR60	02°41,7'S; 150°38,4'E	3-19	S			PP094120	PP085827		This paper
Coralliophila radula	MNHN-IM-2013-51763	KAVIENG 2014	Papua New Guinea	48	Kavieng Lagoon	KR60	02°41,7'S; 150°38,4'E	3-19	S			PP094121	PP085828		This paper
Galeropsis monodontus*	MNHN-IM-2013-51934	KAVIENG 2014	Papua New Guinea	48	Kavieng Lagoon	KB36	02°38,8'S; 150°38,4'E	3-8	S			PP094122	PP085829	PP210002	This paper
Galeropsis monodontus*	MNHN-IM-2013-51935	KAVIENG 2014	Papua New Guinea	48	Kavieng Lagoon	KB36	02°38,8'S; 150°38,4'E	3-8	S	Pocilloporidae	Pocillopora	PP094123	PP085830	PP210003	This paper
Leptoconchus lamarckii	MNHN-IM-2013-54086	KAVIENG 2014	Papua New Guinea	48	Kavieng Lagoon	KB38	02°36,2'S; 150°31,6'E	6-8	S			PP094124	PP085832		This paper
Coralliophila fimbriata*	MNHN-IM-2013-55103	KAVIENG 2014	Papua New Guinea	48	Kavieng Lagoon	KB58	02°34,1'S; 150°37,5'E	12-	S			PP094125	PP085833	PP210004	This paper
Coralliophila fimbriata*	MNHN-IM-2013-55146	KAVIENG 2014	Papua New Guinea	36	Kavieng Lagoon	KB60	02°32,5'S; 150°35,3'E	20-	S			PP094126	PP085834		This paper
Coralliophila erosa*	MNHN-IM-2013-55205	KAVIENG 2014	Papua New Guinea	48	Kavieng Lagoon	KB58	02°34,1'S; 150°37,5'E	12-	S			PP094127	PP085835	PP210005	This paper
Babelomurex cariniferus	BAU-78		Punta Secca, Giannutri, Italy	18					S				PP085624
Coralliophila sp.	MNHN-IM-2013-55210	KAVIENG 2014	Papua New Guinea	48	Kavieng Lagoon	KR150	02°38,9'S; 150°40,1'E	7-9	S			PP094128	PP085836		This paper
Coralliophila sp.	MNHN-IM-2013-55213	KAVIENG 2014	Papua New Guinea	48	Kavieng Lagoon	KR150	02°38,9'S; 150°40,1'E	7-9	S			PP094129	PP085837		This paper
Coralliophila radula	MNHN-IM-2013-55492	KAVIENG 2014	Papua New Guinea	48	Kavieng Lagoon	KZ19	02°34,1'S; 150°47,1'E	12-	S			PP094130	PP085838		This paper
Coralliophila radula	MNHN-IM-2013-55493	KAVIENG 2014	Papua New Guinea	48	Kavieng Lagoon	KZ19	02°34,1'S; 150°47,1'E	12-	S			PP094131	PP085839		This paper
Coralliophila radula	MNHN-IM-2013-55494	KAVIENG 2014	Papua New Guinea	48	Kavieng Lagoon	KZ19	02°34,1'S; 150°47,1'E	12-	S			PP094132	PP085840		This paper
Coralliophila violacea	MNHN-IM-2013-55597	KAVIENG 2014	Papua New Guinea	48	Kavieng Lagoon	KR47	02°45,2'S; 150°41,7'E	3-27	S			PP094133	PP085841		This paper
Coralliophila violacea	MNHN-IM-2013-55598	KAVIENG 2014	Papua New Guinea	48	Kavieng Lagoon	KR47	02°45,2'S; 150°41,7'E	3-27	S			PP094134	PP085842		This paper
Babelomurex pruvosti*	MNHN-IM-2013-56494	GUYANE 2014	French Guiana	9		CP4379	06°33'N; 52°28'W	130-131	D			PP094135	PP085843		This paper
Coralliophila profundicola*	MNHN-IM-2013-56535	GUYANE 2014	French Guiana	9		CP4381	06°31'N; 52°26'W	114-118	D			PP094136			This paper
Coralliophila rubrococcinea*	MNHN-IM-2013-59085	KAVIENG 2014	Papua New Guinea	48	New Ireland	DW4505	02°32,9'S; 150°46,5'E	84-92	S			PP094137	PP085844	PP210006	This paper
Hirtomurex oyamai*	MNHN-IM-2013-59242	ZhongSha 2015	China sea	3	Seamount, W. off Macclesfield	CP4151	16°03'N; 113°54'E	356-410	D			PP094138	PP085845		This paper
Hirtomurex oyamai	MNHN-IM-2013-59246	ZhongSha 2015	China sea	3	Seamount, W. off Macclesfield	CP4151	16°03'N; 113°54'E	356-410	D			PP094139	PP085846		This paper
Babelomurex lischkeanus	MNHN-IM-2013-59690	ZhongSha 2015	China sea	3	continental slop	CP4135	19°59'N; 114°38'E	211-218	D			PP094141	PP085848		This paper
Coralliophila xenophila	MNHN-IM-2013-59691	ZhongSha 2015	China sea	3	N. Macclesfield bank	CP4150	16°07'N; 114°24'E	162-163	D			PP094142	PP085849		This paper
Coralliophila galea	MNHN-IM-2013-60271	Karubenthos 2	Guadeloupe	12	N Grande-Terre	DW4534	16°38,4'N; 61°31,1'W	68-71	S			PP094143	PP085850		This paper
Babelomurex mansfieldi	MNHN-IM-2013-60476	Karubenthos 2	Guadeloupe	12	E La Désirade	DW4552	16°23,9'N; 60°56,2'W	48-60	S			PP094144	PP085851		This paper
Mipus eugeniae	MNHN-IM-2013-61692	ZhongSha 2015	China sea	3	continental slop	CP4135	19°59'N; 114°38'E	211-218	D	Dendrophylliidae°	Duncanopsammia	PP094145	PP085852		This paper
Mipus eugeniae	MNHN-IM-2013-61708	ZhongSha 2015	China sea	3	continental slop	CP4135	19°59'N; 114°38'E	211-218	D			PP094146	PP085853		This paper
Mipus eugeniae	MNHN-IM-2013-61715	ZhongSha 2015	China sea	3	continental slop	CP4135	19°59'N; 114°38'E	211-218	D			PP094147	PP085854		This paper
Mipus eugeniae*	MNHN-IM-2013-61725	ZhongSha 2015	China sea	3	continental slop	CP4135	19°59'N; 114°38'E	211-218	D			PP094148	PP085855	PP210008	This paper
Mipus eugeniae	MNHN-IM-2013-61730	ZhongSha 2015	China sea	3	continental slop	CP4135	19°59'N; 114°38'E	211-218	D			PP094149	PP085856		This paper
Hirtomurex sp.*	MNHN-IM-2013-61750	ZhongSha 2015	China sea	3	continental slop	CP4136	19°57'N; 114°34'E	249-250	D			PP094150	PP085857		This paper
Babelomurex japonicus*	MNHN-IM-2013-61961	ZhongSha 2015	China sea	3	N. Macclesfield bank	CP4149	16°07'N; 114°23'E	162-165	D	Merulinidae°		PP094151	PP085858	PP210009	This paper
Coralliophila xenophila	MNHN-IM-2013-61973	ZhongSha 2015	China sea	3	N. Macclesfield bank	CP4149	16°07'N; 114°23'E	162-165	D			PP094152	PP085859		This paper
Coralliophila xenophila*	MNHN-IM-2013-61989	ZhongSha 2015	China sea	3	N. Macclesfield bank	CP4150	16°07'N; 114°24'E	162-163	D			PP094153	PP085860		This paper
Coralliophila fimbriata	MNHN-IM-2013-6461	Papua Niugini	Papua New Guinea	36	W Yabob I.	PS45	05°15,4'S; 145°47,0'E	6-	S			PP094154			This paper
Babelomurex lischkeanus*	MNHN-IM-2013-66417	MD 208	Indian Ocean	14	Walters shoal		32°04'01.1"S; 42°19'21.5"E	-	D			PP094155	PP085862		This paper
Coralliophila violacea	MNHN-IM-2013-67568	Pakaihi i te Moana	Marquesas Islands	26	Hatu Iti	MQ27-R	09°23,714'S; 140°07,759'W	5-22	S			PP094156			This paper
Coralliophila violacea	MNHN-IM-2013-67601	Pakaihi i te Moana	Marquesas Islands	26	Eiao	MQ29-M	07°59,61'S; 140°42,47'W	0-1	S			PP094157	PP085864		This paper
Hirtomurex sp.*	MNHN-IM-2013-69801	BIOMAGLO	Mozambique	29	SE Mayotte	DW4865	12°56'S; 45°15'E	474-505	D			PP094159	PP085866	PP210012	This paper
Hirtomurex marshalli*	MNHN-IM-2013-69804	BIOMAGLO	Mozambique	29	NE Mayotte	DW4875	12°44'S; 45°20'E	617-664	D			PP094160	PP085867		This paper
Babelomurex mansfieldi	MNHN-IM-2013-70227	Madibenthos	Martinique	27		AR 063	14°32,7'N; 60°49,8'W		S			PP094161	PP085868		This paper
Coralliophila salebrosa	MNHN-IM-2013-70373	Madibenthos	Martinique	27		AR 063	14°32,7'N; 60°49,8'W		S			PP094162	PP085869		This paper
Coralliophila salebrosa	MNHN-IM-2013-70374	Exbodi	New Caledonia	31		CP 3829			S			PP094163			This paper
Coralliophila salebrosa	MNHN-IM-2013-70375	Madibenthos	Martinique	27		AR 063	14°32,7'N; 60°49,8'W		S			PP094164	PP085870		This paper
Coralliophila salebrosa	MNHN-IM-2013-70376	Madibenthos	Martinique	27		AR 107	14°32,7'N; 60°49,8'W		S			PP094165	PP085871		This paper
Coralliophila salebrosa	MNHN-IM-2013-70884	Madibenthos	Martinique	27		AMO 38	14°32,7'N; 60°49,8'W		S			PP094166	PP085872		This paper
Babelomurex mansfieldi	MNHN-IM-2013-70917	Madibenthos	Martinique	27		AR 188	14°32,7'N; 60°49,8'W	-	S			PP094167	PP085873		This paper
Coralliophila galea	MNHN-IM-2013-71018	Madibenthos	Martinique	27		AR 366	14°32,7'N; 60°49,8'W		S			PP094168	PP085874		This paper
Coralliophila meyendorffii	MNHN-IM-2013-71967	Madibenthos	Martinique	27		AR 143	14°32,7'N; 60°49,8'W	-	S			PP094169	PP085875		This paper
Coralliophila galea	MNHN-IM-2013-72314	Madibenthos	Martinique	27		AR 063	14°32,7'N; 60°49,8'W		S	Cladocoridae°		PP094170	PP085876		This paper
Coralliophila salebrosa	MNHN-IM-2013-73067	Madibenthos	Martinique	27		AB 133	14°32,7'N; 60°49,8'W		S			PP094171	PP085877		This paper
Coralliophila salebrosa	MNHN-IM-2013-73159	Madibenthos	Martinique	27		AR 571	14°32,7'N; 60°49,8'W		S			PP094172	PP085878		This paper
Coralliophila salebrosa	MNHN-IM-2013-73171	Madibenthos	Martinique	27		AR 437	14°32,7'N; 60°49,8'W		S			PP094173	PP085879		This paper
Coralliophila australis*	MNHN-IM-2013-75192	Tuhaa Pae 2013	Austral Islands	50		ARAP15	27°34,1'S; 144°21,1'W	8	S	Meruliniidae°	Goniastrea	PP094174	PP085880	PP210013	This paper
Coralliophila violacea	MNHN-IM-2013-768	Papua Niugini	Papua New Guinea	36	Paeowa I.	PS07	05°10,8'S; 145°49,8'E	13	S			PP094175	PP085881		This paper
Coralliophila salebrosa	MNHN-IM-2013-8000	Karubenthos 2012	Guadeloupe	12	Petit cul de sac marin	GR03	16°11,8'N; 61°29,66'W	6	S			PP094176	PP085882		This paper
Babelomurex mansfieldi	MNHN-IM-2013-8021	Karubenthos 2012	Guadeloupe	12	Pointe Grigri	GB17	16°23,26'N; 61°31,79'W	13	S			PP094177	PP085883		This paper
Coralliophila salebrosa	MNHN-IM-2013-8341	Karubenthos 2012	Guadeloupe	12	Frégate-de-Haut	GR06	16°11,63'N; 61°32,86'W	15	S			PP094178	PP085884		This paper
Coralliophila salebrosa	MNHN-IM-2013-8351	Karubenthos 2012	Guadeloupe	12	Frégate-de-Haut	GR06	16°11,63'N; 61°32,86'W	15	S	Gorgoniidae°	Pseudopterogorgia	PP094179	PP085885		This paper
Coralliophila salebrosa*	MNHN-IM-2013-8352	Karubenthos 2012	Guadeloupe	12	Tête à l'Anglais	GS08	16°22,9'N; 61°45,94'W	23	S			PP094180	PP085886	PP210014	This paper
Coralliophila salebrosa	MNHN-IM-2013-8354	Karubenthos 2012	Guadeloupe	12	Tête à l'Anglais	GS08	16°22,9'N; 61°45,94'W	23	S			PP094181	PP085887		This paper
Coralliophila galea*	MNHN-IM-2013-8685	Karubenthos 2012	Guadeloupe	12	Caye Plate	GR48	16°10,97'N; 61°32,41'W	20	S			PP094182	PP085888	PP210015	This paper
Coralliophila galea	MNHN-IM-2013-8686	Karubenthos 2012	Guadeloupe	12	Caye Plate	GR48	16°10,97'N; 61°32,41'W	20	S			PP094183	PP085889		This paper
Coralliophila galea	MNHN-IM-2013-8687	Karubenthos 2012	Guadeloupe	12	Caye Plate	GR48	16°10,97'N; 61°32,41'W	20	S			PP094184	PP085890		This paper
Coralliophila salebrosa	MNHN-IM-2013-8833	Karubenthos 2012	Guadeloupe	12	Caye Plate	GR48	16°10,97'N; 61°32,41'W	20	S			PP094185	PP085891		This paper
Coralliophila salebrosa	MNHN-IM-2013-8836	Karubenthos 2012	Guadeloupe	12	Caye Plate	GR48	16°10,97'N; 61°32,41'W	20	S			PP094186	PP085892		This paper
Coralliophila salebrosa	MNHN-IM-2013-8859	Karubenthos 2012	Guadeloupe	12	Caye Plate	GR48	16°10,97'N; 61°32,41'W	20	S			PP094187	PP085893		This paper
Coralliophila salebrosa	MNHN-IM-2013-8878	Karubenthos 2012	Guadeloupe	12	Caye Plate	GB30	16°10,97'N; 61°32,41'W	16	S			PP094188	PP085894		This paper
Coralliophila salebrosa	MNHN-IM-2013-8879	Karubenthos 2012	Guadeloupe	12	Caye Plate	GB30	16°10,97'N; 61°32,41'W	16	S			PP094189	PP085895		This paper
Coralliophila salebrosa	MNHN-IM-2013-8880	Karubenthos 2012	Guadeloupe	12	Caye Plate	GB30	16°10,97'N; 61°32,41'W	16	S			PP094190	PP085896		This paper
Coralliophila salebrosa	MNHN-IM-2013-8881	Karubenthos 2012	Guadeloupe	12	Caye Plate	GB30	16°10,97'N; 61°32,41'W	16	S			PP094191	PP085897		This paper
Coralliophila salebrosa	MNHN-IM-2013-8894	Karubenthos 2012	Guadeloupe	12	Caye Plate	GR48	16°10,97'N; 61°32,41'W	20	S			PP094192	PP085898		This paper
Coralliophila salebrosa	MNHN-IM-2013-9058	Karubenthos 2012	Guadeloupe	12	Caye Plate	GR48	16°10,97'N; 61°32,41'W	20	S			PP094193	PP085899		This paper
Caralliophila curacaoensis*	MNHN-IM-2013-9121	Karubenthos 2012	Guadeloupe	12	Epave avion	GB12	16°25,61'N; 61°32,57'W	14	S			PP094194	PP085900		This paper
Coralliophila galea	MNHN-IM-2013-9490	Karubenthos 2012	Guadeloupe	12	Port-Louis	GR28	16°27,34'N; 61°32,07'W	19	S			PP094195	PP085901		This paper
Babelomurex mansfieldi*	MNHN-IM-2013-9555	Karubenthos 2012	Guadeloupe	12	Petite Anse	GR18	16°05,75'N; 61°46,31'W		S			PP094196	PP085902		This paper
Coralliophila salebrosa	MNHN-IM-2013-9556	Karubenthos 2012	Guadeloupe	12	Petit-Havre	GM10	16°12,53'N; 61°25,55'W	1	S			PP094197	PP085903		This paper
Coralliophila salebrosa	MNHN-IM-2013-9557	Karubenthos 2012	Guadeloupe	12	Petit-Havre	GM10	16°12,53'N; 61°25,55'W	1	S			PP094198	PP085904		This paper
Coralliophila galea	MNHN-IM-2013-9565	Karubenthos 2012	Guadeloupe	12	Petit-Havre	GM10	16°12,53'N; 61°25,55'W	1	S			PP094199	PP085905		This paper
Coralliophila cf-ovoidea	MNHN-IM-2019-16278	Concalis	New Caledonia	30	Grand Passage	CP2976	18° 15' 25.2'' S; 163° 5' 29.976'' E	258 -274	D	Epizoanthidae°	Epizoanthus	PP094205	PP085906		This paper
Coralliophila mira*	MNHN-IM-2019-16279	WESTERN AUSTRALIA 2011	WESTERN AUSTRALIA	49		WE01	15° 16' 56.244'' S; 124° 6' 18'' E	11	S			PP094206	PP085907	PP210016	This paper
Coralliophila mira	MNHN-IM-2019-16280	WESTERN AUSTRALIA 2011	WESTERN AUSTRALIA	49		WE01	15° 16' 56.244'' S; 124° 6' 18'' E	11	S			PP094207	PP085908		This paper
Babelomurex cariniferus*	MNHN-IM-2019-16284	Dakar'09	Senegal	38	Dakar	6	14° 39' 47.9988'' N; 17° 29' 0.0024'' O	14-19	S			PP094208	PP085909	PP210017	This paper
Babelomurex cariniferus	MNHN-IM-2019-16285	Dakar'09	Senegal	38	Dakar	6	14° 39' 47.9988'' N; 17° 29' 0.0024'' O	14-19	S			PP094209	PP085910		This paper
Coralliophila clathrata	MNHN-IM-2019-16287	Pakaihi i te Moana	Marquesas Islands	26	Fatu Hiva	DW 3069			S			PP094210			This paper
Latiaxis hayashii*	MNHN-IM-2019-16288	Biopapua	Papua New Guinea	36		CP 3632			D			PP094211	PP085911		This paper
Babelomurex cariniferus	MNHN-IM-2019-16293	Exbodi	New Caledonia	30		CP 3842			S			PP094212			This paper
Mipus sugitanii*	MNHN-IM-2019-16294	Panglao 2005	PHILIPPINES	37		CP 2386			D			PP094213	PP085912	PP210018	This paper
Coralliophila ovoidea	MNHN-IM-2019-16298	Papua Niugini	Bismark sea	2		CP 4049	3° 10' 59.0412'' S; 143° 5' 33.8748'' E	360-380	D			PP094214			This paper
Coralliophila ovoidea*	MNHN-IM-2019-16302	Papua Niugini	Bismark sea	2		AR 076			D			PP094215	PP085914		This paper
Coralliophila salebrosa	MNHN-IM-2019-16303	Madibenthos	Martinique	27	Caye d'Obian	AR 336	14° 27' 54'' N; 61° 1' 9.9984'' O	16-26	S			PP094216	PP085915		This paper
Coralliophila salebrosa	MNHN-IM-2019-16305	Madibenthos	Martinique	27		AB 398			S			PP094217	PP085916		This paper
Galeropsis monodontus*	MNHN-IM-2019-16309	Pakaihi i te Moana	Marquesas Islands	26	Hiva Oa	MQ11-II-24	09°44,7'S; 138°48,7'W	37	S	Pocilloporidae°	pocillopora	PP094218	PP085917		This paper
Hirtomurex tangaroa*	NMNZ-M-306308		New Zeland	32	Mahia Peninsula		39°15'20.2"S ; 177°48'13.0"E		D			PP094232			This paper
Coralliophila clathrata	NMSA-D2534		South Africa	40	Mtwalume		30°29'42.8"S; 30°38'12.5"E		S			PP094234			This paper
Leptoconchus sp.	UF305234		Guam	13	Apra Harbor		13°27'53.5"N; 144°37'25.0"E		S			PP094235			This paper
Galeropsis monodontus	UF401192		French Polynesia	10	Moorea Island				S			PP094236			This paper
Coralliophila meyendorffii	BAU-3165.1		Italy	18	Ponza		40°54'18.3"N; 12°58'06.9"E		S	Parazoanthidae°	Parazoanthus	PP093888	PP085607	PP209955	This paper
Coralliophila meyendorffii	BAU-3165.2		Italy	18	Ponza		40°54'18.3"N; 12°58'06.9"E		S			PP093889			This paper
Coralliophila erosa	MNHN-IM-2013-10056	Papua Niugini	Papua New Guinea	36	Tab I.	PR214		1-8	S			PP094041	PP085743		This paper
Coralliophila erosa	MNHN-IM-2013-10057	Papua Niugini	Papua New Guinea	36	Tab I.	PR214		1-8	S			PP094042	PP085744		This paper
Coralliophila basileus*	BAU-2968		Azores	1		MO009	39°06'13.7"N; 30°51'38.6"W	1000	D			PP093885	PP085605		This paper
Coralliophila caroleae	MNHN-IM-2019-25059	Lifou 2000	Loyaute Is.	23	Baie du Santal: arete au SE	1462	20°47,1' S; 167°2032' E	70-120	S	Plexauridae		PP093944	PP085645		This paper
Leptoconchus sp.	MNHN-IM-2013-11444	Papua Niugini	Papua New Guinea	36	Paeowa I.	PB07	05°10,8'S; 145°49,8'E	22	S			PP094054	PP085757	PP209985	This paper
Coralliophila bulbiformis	MNHN-IM-2013-12027	Papua Niugini	Papua New Guinea	36	Kranket I.	PR16	05°12,5'S; 145°49,1'E	13	S			PP094055	PP085759		This paper
Coralliophila bulbiformis	MNHN-IM-2013-12777	Papua Niugini	Papua New Guinea	36	Tab I.	PR39	05°10,2'S; 145°50,3'E		S	Dendrophylliidae°		PP094059	PP085763	PP209987	This paper
Coralliophila bulbiformis	MNHN-IM-2013-12779	Papua Niugini	Papua New Guinea	36	S SeK I.	PS13	05°05,9'S; 145°49,3'E	8	S			PP094060	PP085764	PP209988	This paper
Babelomurex benoiti*	BAU-2892		Italy	20	Porto palo	POPA1523	36°41'06.1"N; 15°08'30.1"E		S			PP093883	PP085603		This paper
Coralliophila cf-ovoidea	MNHN-IM-2009-5426	TERRASSES	New Caledonia	31	Ile des Pins	DW3114	22°44'S; 167°14'E	350-380	D			PP094024	PP085725		This paper
Coralliophila cf-ovoidea	MNHN-IM-2009-5428	TERRASSES	New Caledonia	31	Ile des Pins	DW3114	22°44'S; 167°14'E	350-380	D			PP094025	PP085726		This paper
Babelomurex nakamigawai	MNHN-IM-2013-59530	ZhongSha 2015	China sea	3	S. off DongSha	CP4162	20°33'N; 116°40'E	528-540	D			PP094140	PP085847	PP210007	This paper
Babelomurex nakamigawai	MNHN-IM-2013-44498	NanHai 2014	China sea	3	Continental slop	CP4117	20°02'N; 114°09'E	333-421	D			PP094102	PP085809		This paper
Babelomurex japonicus	MNHN-IM-2009-22919	Exbodi	New Caledonia	31	Au large passe d'Ounia	CP3824	21°57'S; 166°58'E	280-296	D			PP093994	PP085693		This paper
Babelomurex japonicus	MNHN-IM-2009-22922	Exbodi	New Caledonia	31	Au large passe Yaté	CP3829	22°02'S; 167°05'E	350-360	D			PP093995	PP085694		This paper
Babelomurex japonicus	MNHN-IM-2009-22923	Exbodi	New Caledonia	31	Au large passe d'Ounia	CP3823	21°55'S; 166°55'E	246-255	D			PP093996	PP085695	PP209975	This paper
Babelomurex japonicus	MNHN-IM-2009-22926	Exbodi	New Caledonia	31	Au large passe d'Ounia	CP3823	21°55'S; 166°55'E	246-255	D			PP093997	PP085696		This paper
Hirtomurex sp.*	MNHN-IM-2013-69789	BIOMAGLO	Mozambique	29	NE Mayotte	DW4873	12°42'S; 45°22'E	795-1033	D			PP094158	PP085865	PP210011	This paper
Galeropsis monodontus	MNHN-IM-2019-25061	Santo 2006	Vanuato	47		FR7	15°07'56.9"S; 166°19'54.5"E		S	Pocilloporidae	Pocillopora	PP093945	PP085647		This paper
Coralliophila violacea	MNHN-IM-2019-25060	Santo 2006	Vanuato	47		DR64			S				PP085646		This paper
Coralliophila violacea	MNHN-IM-2009-22476	Atimo Vatae	South Madagascar	41	Plage Libanona	TB07	25°02.5'S; 46°59.7'E	4-5	S				PP085678	PP209969	This paper
Coralliophila violacea	MNHN-IM-2013-67569	Pakaihi i te Moana	Marquesas Islands	26	NE Hiva Oa	MQ19-B	09°45,67'S; 138°50,69'W	10-25	S				PP085863	PP210010	This paper
Mipus eugeniae	MNHN-IM-2019-25036	Santo 2006	Vanuato	47		AT61			D				PP085629		This paper
Babelomurex helenae	MNHN-IM-2013-64019	PAMELA-MOZ01	Mozambique	29	Betsiboka	CP1	15°20,5'S; 45°59'E	583-860	D				PP085861		This paper
Babelomurex benoiti	BAU-957		Italy	18	Circeo		41°09'50.6"N ; 13°12'00.9"E		S				PP085626		This paper
Babelomurex oldroydi	BAU-958		Italy	18	Circeo		41°09'50.6"N ; 13°12'00.9"E		S				PP085627		This paper
Latiaxis pilsbryi	MNHN-IM-2009-5424	TERRASSES	New Caledonia	31	Terrasses Sud Est	DW3082	22°29'S; 167°23'E	290-	D				PP085724		This paper
Coralliophila sp.	MNHN-IM-2013-14890	Papua Niugini	Papua New Guinea	36	Bilbil I.	PB29	05°18'S; 145°46,1'E	17-	S				PP085774		This paper
Coralliophila costularis	MNHN-IM-2009-14518	Atimo Vatae	South Madagascar	41	Baie des Galions	TS16	25°09.5'S; 46°44.9'E	9-10	S				PP085666		This paper
Coralliophila costularis	MNHN-IM-2009-5442	MAINBAZA	Mozambique	29	Almirante Leite Bank	DW3168	26°12'S; 35°03'E	87-90	S				PP085729		This paper
Coralliophila costularis	MNHN-IM-2009-5444	MAINBAZA	Mozambique	29	Almirante Leite Bank	DW3168	26°12'S; 35°03'E	87-90	S				PP085731		This paper
Coralliophila costularis	MNHN-IM-2009-5443	MAINBAZA	Mozambique	29	Almirante Leite Bank	DW3168	26°12'S; 35°03'E	87-90	S				PP085730		This paper
Coralliophila bulbiformis	MNHN-IM-2009-5104	Santo 2006	Vanuato	47	Baldwin Bay				S				PP085719		This paper
Coralliophila bulbiformis	MNHN-IM-2013-10324	Papua Niugini	Papua New Guinea	36	Kranket I.	PB02	05°12,1'S; 145°49,3'E	17-	S	Dendrophylliidae°	duncanopsammia		PP085747		This paper
Coralliophila bulbiformis	MNHN-IM-2013-11486	Papua Niugini	Papua New Guinea	36	Kranket I.	PD08	05°12'S; 145°48,5'E	15-30	S				PP085758		This paper
Coralliophila bulbiformis	MNHN-IM-2013-12784	Papua Niugini	Papua New Guinea	36	Sek I.	PB18	05°06,3'S; 145°49,1'E	26-	S				PP085765		This paper
Coralliophila bulbiformis	MNHN-IM-2013-10842	Papua Niugini	Papua New Guinea	36	Tab I.	PS04	05°10,0'S; 145°50,1'E	12-	S				PP085752	PP209983	This paper
Babelomurex nakayasui	MNHN-IM-2009-5099	Panglao 2004	PHILIPPINES	37	Bohol I.	P1	09°36'N; 123°45'E	90-200	D				PP085716		This paper
Babelomurex yumarumai*	MNHN-IM-2009-5103	Santo 2006	Vanuato	47	Scorff passage				D			FN391967	PP085718		Oliverio et al. 2009/This paper
Babelomurex cristatus	BAU-1682.1		Philippines	37	Samal Island			100-200	D				PP085592		This paper
Babelomurex gemmatus	MNHN-IM-2009-5097	Panglao 2004	Philippines	37	Balicasag I.	P3	09°31,1'N; 123°41,5'E	100-	D				PP085715		This paper
Babelomurex indicus	MNHN-IM-2019-16297	Concalis	New Caledonia	30	Grand Passage	CP 2976	18°22'S; 162°59'E	-	D				PP085913		This paper
Babelomurex neocaledonicus	BAU-53	Ebisco	New Caledonia	30		DW2578			D				PP085621		This paper
Babelomurex yamatoensis	MNHN-IM-2009-5102	Ebisco	New Caledonia	30	N Banc Nova	DW2533	22°18'S; 159°28'E	360-370	D				PP085717		This paper
Mipus vicdani	MNHN-IM-2007-36980	Miriki	Madagascar	24					D			PP093950	PP085710	PP209963	This paper
Leptoconchus sp.*	BAU-1875	MALDIVE2014	Maldive	25					S			PP093858	PP085593	PP209949	This paper
Galeropsis monodontus	MNHN-IM-2013-5357	Papua Niugini	Papua New Guinea	36	Wonad I.	PR137	05°08'S; 145°49,5'E	31-	S				PP085831		This paper
Coralliophila carnosa	MNHN-IM-2009-27443	INHACA 2011	Mozambique	29	BAIE DE MAPUTO: Inhaca	MS10	25°59.4'S; 32°54.2'E	14-	S			PP094009	PP085708		This paper
Coralliophila carnosa	MNHN-IM-2013-16718	Papua Niugini	Papua New Guinea	36	Rempi Area	PS24	05°03,0'S; 145°48,6'E	-	S			PP094073	PP085780		This paper
Coralliophila carnosa*	MNHN-IM-2013-16719	Papua Niugini	Papua New Guinea	36	Rempi Area	PS24	05°03,0'S; 145°48,6'E	-	S			PP094074	PP085781	PP209993	This paper
Coralliophila pulchella	MNHN-IM-2013-55213	KAVIENG 2014	Papua New Guinea	48	Kavieng Lagoon	KR150	02°38,9'S; 150°40,1'E	7-9	S			PP094129	PP085837		This paper
Coralliophila pulchella	MNHN-IM-2013-2383	Papua Niugini	Papua New Guinea	36	Sek I.	PB17	05°04,9'S; 145°49,3'E	26-	S			PP094095	PP085802		This paper
Coralliophila pulchella	MNHN-IM-2013-55210	KAVIENG 2014	Papua New Guinea	48	Kavieng Lagoon	KR150	02°38,9'S; 150°40,1'E	7-9	S			PP094128	PP085836		This paper
Coralliophila pulchella*	MNHN-IM-2013-14029	Papua Niugini	Papua New Guinea	36	Lauhamug I.	PB23	04°59,5'S; 145°47,7'E	13-	S			PP094066	PP085771		This paper
Leptoconchus lamarckii	MNHN-IM-2019-25049	Pakaihi i te Moana	Marquesas Islands	26	Hatutaa	MQ11		6-14	S	Poritidae	Porites	PP093936	PP085635		This paper
Leptoconchus lamarckii	MNHN-IM-2019-25057		French Polynesia	10	Tahuata	MQ11		6-8	S	Poritidae	Porites		PP085643		This paper
Coralliophila squamosissa	BAU-153		South Africa	40					S				PP085589		This paper
Coralliophila fimbriata	MNHN-IM-2013-3998	Papua Niugini	Papua New Guinea	36	N Tadwai I.	PB26	04°59,1'S; 145°47,7'E	22-	S				PP085805	PP209998	This paper
Coralliophila panormitana	BAU-1992		Italy	18	Tiberino Seamount			450	S				PP085597		This paper
Coralliophila persica	MNHN-IM-2013-16713	Papua Niugini	Papua New Guinea	36	between Yabob & Bil Bil I.	PD72	05°16,2'S; 145°46,5'E	20-25	S				PP085779	PP209992	This paper
Claremontiella nodulosa*	MNHN-IM-2013-8291											PP094233	PP085918	PP210020	This paper
Pascula darrosensis*	MNHN-IM-2009-4950											HE584057	OR257862	PP210019	Claremont et al. 2012/Russini et al. 2023/This paper
Mancinella herberti*	MNHN-IM-2009-5437											PP094026	PP085727		This paper
Coralliophila trigoi*	Ctr#1		Spain	43	Galicia							PP093923	PP085628	AJ937307	This paper/Mariottini et al. 2005
Coralliophila meyendorffii	MNHN-IM-2019-12685	CORSICABENTHOS 2	Corse	4	Danger du Toro	CS40	41° 30' 31.3236'' N; 9° 23' 35.034'' E		S			PP094200			This paper
Coralliophila meyendorffii	MNHN-IM-2019-12780	CORSICABENTHOS 2	Corse	4	Sud-Est de L'Arche	CS44	41° 31' 43.7988'' N; 9° 24' 7.8012'' E		S			PP094201			This paper
Coralliophila meyendorffii	MNHN-IM-2019-12810	CORSICABENTHOS 2	Corse	4	Danger du Toro	CR65	41° 30' 29.1276'' N; 9° 23' 37.824'' E		S			PP094202			This paper
Coralliophila meyendorffii	MNHN-IM-2019-13084	CORSICABENTHOS 2	Corse	4	Danger du Toro	CR65	41° 30' 29.1276'' N; 9° 23' 37.824'' E		S			PP094203			This paper
Coralliophila meyendorffii	MNHN-IM-2019-13087	CORSICABENTHOS 2	Corse	4	Danger du Toro	CR65	41° 30' 29.1276'' N; 9° 23' 37.824'' E		S			PP094204			This paper
Coralliophila meyendorffii	MNHN-IM-2019-16933	CORSICABENTHOS 3	Corse	4	Portu di Castagna	CR115	42° 15' 46.98'' N; 8° 40' 34.68'' E	3-18	S			PP094219			This paper
Coralliophila meyendorffii	MNHN-IM-2019-17268	CORSICABENTHOS 3	Corse	4	Nord île de Gargalo	CB31	42° 22' 20.3988'' N; 8° 32' 24.1188'' E		S			PP094220			This paper
Coralliophila brevis	MNHN-IM-2019-17276	CORSICABENTHOS 3	Corse	4	Nord île de Gargalo	CR121	42° 22' 21.2016'' N; 8° 32' 6.9'' E	5-25	S			PP094221			This paper
Coralliophila meyendorffii	MNHN-IM-2019-17537	CORSICABENTHOS 3	Corse	4	Golfe de Girolata	CB36	42° 19' 14.52'' N; 8° 35' 59.8812'' E		S			PP094222			This paper
Coralliophila meyendorffii	MNHN-IM-2019-17538	CORSICABENTHOS 3	Corse	4	Golfe de Girolata	CB36	42° 19' 14.52'' N; 8° 35' 59.8812'' E		S			PP094223			This paper
Coralliophila brevis	MNHN-IM-2019-17560	CORSICABENTHOS 3	Corse	4	Nord île de Garganellu	CR139	42° 21' 58.3812'' N; 8° 32' 19.3812'' E	3-44	S			PP094224			This paper
Coralliophila meyendorffii	MNHN-IM-2019-17577	CORSICABENTHOS 3	Corse	4	Punta Muchillina	CS84	42° 20' 7.6812'' N; 8° 33' 11.0988'' E		S			PP094225			This paper
Coralliophila meyendorffii	MNHN-IM-2019-17652	CORSICABENTHOS 3	Corse	4	Golfe de Girolata	CB36	42° 19' 14.52'' N; 8° 35' 59.8812'' E		S			PP094226			This paper
Coralliophila meyendorffii	MNHN-IM-2019-17682	CORSICABENTHOS 3	Corse	4	Golfe de Porto	CB38	42° 16' 20.3988'' N; 8° 41' 19.14'' E		S			PP094227			This paper
Coralliophila meyendorffii	MNHN-IM-2019-17993	CORSICABENTHOS 3	Corse	4	Large Punta Rossa	CB44	42° 25' 29.0388'' N; 8° 36' 10.1412'' E	23-32	S			PP094228			This paper
Coralliophila meyendorffii	MNHN-IM-2019-18130	CORSICABENTHOS 3	Corse	4	Punta Palazzu, Phoque-moine	CS88	42° 22' 37.2612'' N; 8° 33' 3.4812'' E	10-15	S			PP094229			This paper
Coralliophila meyendorffii	MNHN-IM-2019-18172	CORSICABENTHOS 3	Corse	4	Ouest Cala di Gattaghia	CS90	42° 20' 41.3988'' N; 8° 33' 3.8988'' E	15-27	S			PP094230			This paper
Coralliophila brevis	MNHN-IM-2019-18236	CORSICABENTHOS 3	Corse	4	Large Punta Rossa	CB44	42° 25' 29.0388'' N; 8° 36' 10.1412'' E	23-32	S			PP094231			This paper
Coralliophila violacea	NHMUK:20080819		Guam						S			FR853816			Claremont et al. 2011
Orania rosea*	MNHN-IM-2009-5434		Mozambique	29								HE584042	HE583977		Claremont et al. 2012
Semiricinula squamosa*	MNHN-IM-2009-4860		Philippines	37								HE584379	HE584293		Claremont et al. 2012
Coralliophila trigoi	Ctr#2		Spain	43	Galicia				S					AJ937308	Mariottini et al. 2005
Coraliophila brevis	Cbr#1		Italy	4	Sardinia		41° 15'N; 9° 26' E	30	S					AJ420256	Oliverio et al. 2002
Coralliophila erosa		Yemen		7	Socotra		12°07'24.5"N; 54°03'00.6"E		S					AJ420257	Oliverio et al. 2002
Coralliophila violacea			Taiwan	44			23° 10' N; 120° 5' E	5	S					AJ420258	Oliverio et al. 2002
Emozamia licina	NMNZ-M-305191		New Zealand	32	NE of Table Cape, Mahia Peninsula				D			OR252553	OR257857		Russini et al. 2023
Coralliophila violacea	HI005.01		USA	45	Hawai’i		20°39'03.1"N; 157°21'12.9"W		S			MG917349			Simmonds et al. 2018
Coralliophila violacea	HI014.02		USA	45	Hawai’i				S			MG917339			Simmonds et al. 2018
Coralliophila violacea	HI020.02		USA	45	Hawai’i				S			MG917332			Simmonds et al. 2018
Coralliophila violacea	ID2003.01		USA	45	Hawai’i				S			MG917545			Simmonds et al. 2018
Coralliophila violacea	ID2003.05		USA	45	Hawai’i				S			MG917541			Simmonds et al. 2018
Coralliophila violacea	ID2060.04		USA	45	Hawai’i				S			MG917528			Simmonds et al. 2018
Coralliophila violacea	PNG0002.05		USA	45	Hawai’i				S			MG917604			Simmonds et al. 2018
Coralliophila radula	ID1047.07		Philippines	37	Ticao				S	Poritidae	Porites	MG917102			Simmonds et al. 2018
Coralliophila meyendorffii	BAU-344.1		Italy	18	Circeo				S			FN651936	FN651891		Oliverio et al. 2009
Coralliophila meyendorffii	BAU-344.2		Italy	18	Circeo				S			FN651936	FN651891		Oliverio et al. 2009
Quoyula monodontus	BAU-349		Indonesia	15	Bunaken Island		1°54'21.1"N; 124°29'09.4"E		S			FN651940	FN651895		Barco A., unpublished
Coralliophila salebrosa	MNHN-IM-2013-72663		Martinique	27					S			MK216538			Guarrigues & Lamy, 2019
Coralliophila salebrosa	RMNH.5004260		Curaçao	6			12°13'45.9"N; 68°58'22.9"W		S			KY818752			Potkamp et al. 2014
Coralliophila salebrosa	RMNH.5004261		Curaçao	6					S			KY818750			Potkamp et al. 2015
Coralliophila salebrosa	RMNH.5004262		Curaçao	6					S			KY818748			Potkamp et al. 2016
Coralliophila salebrosa	RMNH.5004263		Curaçao	6					S			KY818747			Potkamp et al. 2017
Coralliophila salebrosa	RMNH.5004264		Curaçao	6					S			KY818741			Potkamp et al. 2017
Coralliophila salebrosa	RMNH.5004265		Curaçao	6					S			KY818749			Potkamp et al. 2017
Coralliophila salebrosa	RMNH.5004266		Curaçao	6					S			KY818743			Potkamp et al. 2017
Coralliophila salebrosa	RMNH.5004267		Curaçao	6					S			KY818740			Potkamp et al. 2017
Coralliophila salebrosa	RMNH.5004268		Curaçao	6					S			KY818753			Potkamp et al. 2017
Coralliophila salebrosa	RMNH.5004269		Curaçao	6					S			KY818751			Potkamp et al. 2017
Coralliophila salebrosa	RMNH.5004270		Curaçao	6					S			KY818746			Potkamp et al. 2017
Coralliophila salebrosa	RMNH.5004271		Curaçao	6					S			KY818745			Potkamp et al. 2017
Coralliophila salebrosa	RMNH.5004272		Curaçao	6					S			KY818744			Potkamp et al. 2017
Coralliophila salebrosa	RMNH.5004273		Curaçao	6					S			KY818742			Potkamp et al. 2017
Coralliophila salebrosa	RMNH.5004274		Curaçao	6					S	Agariciidae	Agaricia	KY818724			Potkamp et al. 2017
Coralliophila salebrosa	RMNH.5004276		Curaçao	6					S	Mussidae	Colpophyllia	KY818755			Potkamp et al. 2017
Coralliophila salebrosa	RMNH.5004277		Curaçao	6					S	Mussidae	Diploria	KY818754			Potkamp et al. 2017
Coralliophila salebrosa	RMNH.5004279		Curaçao	6					S	Montaraeidae	Montastraea	KY818739			Potkamp et al. 2017
Coralliophila salebrosa	RMNH.5004280		Curaçao	6					S			KY818738			Potkamp et al. 2017
Coralliophila salebrosa	RMNH.5004281		Curaçao	6					S			KY818737			Potkamp et al. 2017
Coralliophila salebrosa	RMNH.5004282		Curaçao	6					S	Mussidae	Mycetophylllia	KY818736			Potkamp et al. 2017
Coralliophila salebrosa	RMNH.5004283		Curaçao	6					S			KY818735			Potkamp et al. 2017
Coralliophila salebrosa	RMNH.5004284		Curaçao	6					S			KY818734			Potkamp et al. 2017
Coralliophila salebrosa	RMNH.5004285		Curaçao	6					S			KY818733			Potkamp et al. 2017
Coralliophila salebrosa	RMNH.5004286		Curaçao	6					S			KY818731			Potkamp et al. 2017
Coralliophila salebrosa	RMNH.5004287		Curaçao	6					S			KY818730			Potkamp et al. 2017
Coralliophila salebrosa	RMNH.5004288		Curaçao	6					S			KY818729			Potkamp et al. 2017
Coralliophila salebrosa	RMNH.5004289		Curaçao	6					S			KY818732			Potkamp et al. 2017
Coralliophila salebrosa	RMNH.5004290		Curaçao	6					S	Mussidae	Pseudodiploria	KY818728			Potkamp et al. 2017
Coralliophila salebrosa	RMNH.5004291		Curaçao	6					S			KY818727			Potkamp et al. 2017
Coralliophila salebrosa	RMNH.5004292		Curaçao	6					S			KY818726			Potkamp et al. 2017
Coralliophila salebrosa	RMNH.5004293		Curaçao	6					S			KY818725			Potkamp et al. 2017
Coralliophila salebrosa	USNM:IZ:1450662		Curaçao	6					S			MW124558			Potkamp et al. 2017
Coralliophila salebrosa	RMNH.5004323		Curaçao	6					S			KY818757			Potkamp et al. 2017
Coralliophila curacaoensis	RMNH.5004324		Curaçao	6					S			KY818756			Potkamp et al. 2017
Coralliophila curacaoensis	RMNH.5004325		Curaçao	6					S			KY818758			Potkamp et al. 2017
Coralliophila erosa			Mauritius	28			20°19'05.6"S; 58°17'30.7"E		S	Acroporidae	Acropora	MH898728			Kaullysing et al. 2019
Coralliophila erosa	RMNH.5004294		Curaçao	6					S	Acroporidae	Acropora	KY818778			Potkamp et al. 2017
Coralliophila galea	RMNH.5004295		Curaçao	6					S	Acroporidae	Acropora	KY818777			Potkamp et al. 2017
Coralliophila galea	RMNH.5004296		Curaçao	6					S	Acroporidae	Acropora	KY818776			Potkamp et al. 2018
Coralliophila galea	RMNH.5004297		Curaçao	6					S	Agariciidae	Agaricia	KY818784			Potkamp et al. 2017
Coralliophila galea	RMNH.5004298		Curaçao	6					S	Agariciidae	Agaricia	KY818783			Potkamp et al. 2017
Coralliophila galea	RMNH.5004299		Curaçao	6					S	Agariciidae	Agaricia	KY818782			Potkamp et al. 2017
Coralliophila galea	RMNH.5004300		Curaçao	6					S	Agariciidae	Agaricia	KY818781			Potkamp et al. 2017
Coralliophila galea	RMNH.5004301		Curaçao	6					S	Agariciidae	Agaricia	KY818780			Potkamp et al. 2017
Coralliophila galea	RMNH.5004302		Curaçao	6					S	Agariciidae	Agaricia	KY818779			Potkamp et al. 2017
Coralliophila galea	RMNH.5004303		Curaçao	6					S	Mussidae	Colpophyllia	KY818775			Potkamp et al. 2017
Coralliophila galea	RMNH.5004304		Curaçao	6					S	Mussidae	Diploria	KY818774			Potkamp et al. 2017
Coralliophila galea	RMNH.5004305		Curaçao	6					S	Mussidae	Diploria	KY818773			Potkamp et al. 2017
Coralliophila galea	RMNH.5004306		Curaçao	6					S	Astrocoeniidae	Madracis	KY818772			Potkamp et al. 2017
Coralliophila galea	RMNH.5004307		Curaçao	6					S	Astrocoeniidae	Madracis	KY818771			Potkamp et al. 2017
Coralliophila galea	RMNH.5004308		Curaçao	6					S	Astrocoeniidae	Madracis	KY818770			Potkamp et al. 2017
Coralliophila galea	RMNH.5004309		Curaçao	6					S	Meandrinidae	Meandrina	KY818768			Potkamp et al. 2017
Coralliophila galea	RMNH.5004310		Curaçao	6					S	Meandrinidae	Meandrina	KY818767			Potkamp et al. 2017
Coralliophila galea	RMNH.5004311		Curaçao	6					S	Monstraeidae	Monstraea	KY818769			Potkamp et al. 2017
Coralliophila galea	RMNH.5004312		Curaçao	6					S	Merulinidae	Orbicella	KY818766			Potkamp et al. 2017
Coralliophila galea	RMNH.5004313		Curaçao	6					S	Merulinidae	Orbicella	KY818765			Potkamp et al. 2017
Coralliophila galea	RMNH.5004314		Curaçao	6					S	Merulinidae	Orbicella	KY818764			Potkamp et al. 2017
Coralliophila galea	RMNH.5004315		Curaçao	6					S	Merulinidae	Orbicella	KY818763			Potkamp et al. 2017
Coralliophila galea	RMNH.5004316		Curaçao	6					S	Merulinidae	Orbicella	KY818762			Potkamp et al. 2017
Coralliophila galea	RMNH.5004317		Curaçao	6					S	Merulinidae	Orbicella	KY818761			Potkamp et al. 2017
Coralliophila galea	RMNH.5004318		Curaçao	6					S	Merulinidae	Orbicella	KY818760			Potkamp et al. 2017
Coralliophila galea	RMNH.5004319		Curaçao	6					S	Poritidae	Porites	KY818785			Potkamp et al. 2017
Coralliophila galea	RMNH.5004320		Curaçao	6					S	Mussidae	Pseudodiploira	KY818759			Potkamp et al. 2017
Coralliophila galea	RMNH.5004321		Curaçao	6					S	Mussidae	Pseudodiploira	KY818786			Potkamp et al. 2017
Coralliophila meyendorffii	EC1		French	8	French Mediterranean coast		43°00'37.7"N; 5°29'12.2"E		S			EU870569	EU870545		Potkamp et al. 2017
Coralliophila radula			Mauritius	28					S			MH898727			Potkamp et al. 2017
Babelomurex cariniferus	MNHN-IM-2009-5111		Italy	20	Ustica			0-10	S			FN651934	FN651891		Barco A., unpublished
Leptoconchus inactiniformis	HacMak9007								S	Fungiidae		EU215826			Gittenberger & Gittenberger 2011
Leptoconchus inalbechi*	albBalL59								S	Fungiidae		EU215802			Gittenberger & Gittenberger 2011
Leptoconchus inalbechi	albPalLP33								S	Fungiidae		EU215803			Gittenberger & Gittenberger 2011
Leptoconchus inalbechi	CechTogLCe								S	Fungiidae		EU215806			Gittenberger & Gittenberger 2011
Leptoconchus inalbechi	CecMa90066								S	Fungiidae		EU215807			Gittenberger & Gittenberger 2011
Leptoconchus inalbechi	CecPalLP4								S	Fungiidae		EU215808			Gittenberger & Gittenberger 2011
Leptoconchus incrassa*	CcraTogLCc								S	Fungiidae		EU215804			Gittenberger & Gittenberger 2011
Leptoconchus incrassa	CcrTh95886								S	Fungiidae		EU215805			Gittenberger & Gittenberger 2011
Leptoconchus incycloseris	cosBaliL50		Palau	34					S	Fungiidae		EU215812			Gittenberger & Gittenberger 2011
Leptoconchus incycloseris	cosMa87860		Palau	34			8°29'50.7"N; 133°54'48.9"E		S	Fungiidae		EU215813			Gittenberger & Gittenberger 2011
Leptoconchus incycloseris	cosMa90105		Palau	34					S	Fungiidae		EU215814			Gittenberger & Gittenberger 2011
Leptoconchus incycloseris	cosPalLP25		Palau	34					S	Fungiidae		EU215815			Gittenberger & Gittenberger 2011
Leptoconchus incycloseris	cosWakLwak		Palau	34					S	Fungiidae		EU215816			Gittenberger & Gittenberger 2011
Leptoconchus incycloseris	tenPalLP51		Indonesia	16	Sulawesi		3°30'23.1"S; 123°03'17.3"E		S	Fungiidae		EU215861			Gittenberger & Gittenberger 2011
Leptoconchus infungites	fuMak87878		Palau	34					S	Fungiidae		EU215817			Gittenberger & Gittenberger 2011
Leptoconchus infungites	fuMak90030		Indonesia	16	Sulawesi				S	Fungiidae		EU215818			Gittenberger & Gittenberger 2011
Leptoconchus infungites	funPalLP34		Indonesia	16	Sulawesi				S	Fungiidae		EU215819			Gittenberger & Gittenberger 2011
Leptoconchus infungites*	fuNSu90048		Indonesia	17	Bali		9°03'53.1"S; 114°43'36.5"E		S	Fungiidae		EU215820			Gittenberger & Gittenberger 2011
Leptoconchus ingrandifungi*	PcrPalLP40		Indonesia	17	Bali				S	Fungiidae		EU215839			Gittenberger & Gittenberger 2011
Leptoconchus ingrandifungi	PmoPalLP39		Indonesia	17	Bali				S	Fungiidae		EU215843			Gittenberger & Gittenberger 2011
Leptoconchus ingrandifungi	PmoPalLP41		Indonesia	17	Bali				S	Fungiidae		EU215844			Gittenberger & Gittenberger 2011
Leptoconchus ingrandifungi	sanBalL7.T		Indonesia	17	Bali				S	Fungiidae		EU215852			Gittenberger & Gittenberger 2011
Leptoconchus ingrandifungi	ZooPalLP45		Indonesia	17	Bali				S	Fungiidae		EU215864			Gittenberger & Gittenberger 2011
Leptoconchus ingrandifungi	ZooPalLP46		Indonesia	17	Bali				S	Fungiidae		EU215865			Gittenberger & Gittenberger 2011
Leptoconchus ingranulosa	grnMa90021		Indonesia	16	Sulawesi				S	Fungiidae		EU215821			Gittenberger & Gittenberger 2011
Leptoconchus ingranulosa	grnToLFGl1		Indonesia	16	Sulawesi				S	Fungiidae		EU215822			Gittenberger & Gittenberger 2011
Leptoconchus ingranulosa	grnToLFGl2		Indonesia	16	Sulawesi				S	Fungiidae		EU215823			Gittenberger & Gittenberger 2011
Leptoconchus ingravis	grvMa87825								S	Fungiidae		EU215824			Gittenberger & Gittenberger 2011
Leptoconchus ingravis	grvMa87832								S	Fungiidae		EU215825			Gittenberger & Gittenberger 2011
Leptoconchus inlimax	lMNHN-IM-BalL82		Maldives	25	Ari atoll				S	Fungiidae		EU215829			Gittenberger & Gittenberger 2011
Leptoconchus inlimax	lMNHN-IM-Ma90036		Maldives	25	Ari atoll				S	Fungiidae		EU215830			Gittenberger & Gittenberger 2011
Leptoconchus inlimax	lMNHN-IM-NSuL137		Maldives	25	Ari atoll				S	Fungiidae		EU215831			Gittenberger & Gittenberger 2011
Leptoconchus inlimax	lMNHN-IM-PalLP1		Maldives	25	Ari atoll				S	Fungiidae		EU215832			Gittenberger & Gittenberger 2011
Leptoconchus inlimax*	lMNHN-IM-TogLHl		Maldives	25	Ari atoll				S	Fungiidae		EU215833			Gittenberger & Gittenberger 2011
Leptoconchus inpileus	pilMa90079		Maldives	25	Ari atoll				S	Fungiidae		EU215840			Gittenberger & Gittenberger 2011
Leptoconchus inpileus	pilMalMLE2		Palau	34					S	Fungiidae		EU215841			Gittenberger & Gittenberger 2011
Leptoconchus inpileus	pilTogLHp		Indonesia	16	Sulawesi				S	Fungiidae		EU215842			Gittenberger & Gittenberger 2011
Leptoconchus inpleuractis	molMa90018		Indonesia	16	Sulawesi				S	Fungiidae		EU215834			Gittenberger & Gittenberger 2011
Leptoconchus inpleuractis	paNSu90058		Indonesia	16	Sulawesi				S	Fungiidae		EU215835			Gittenberger & Gittenberger 2011
Leptoconchus inpleuractis	pauBalL74		Indonesia	17	Bali				S	Fungiidae		EU215836			Gittenberger & Gittenberger 2011
Leptoconchus inpleuractis	pauMa90020		Maldives	25					S	Fungiidae		EU215837			Gittenberger & Gittenberger 2011
Leptoconchus inpleuractis	pauMa90042		Maldives	25					S	Fungiidae		EU215838			Gittenberger & Gittenberger 2011
Leptoconchus inscruposa*	scrMa90022		Maldives	25					S	Fungiidae		EU215854			Gittenberger & Gittenberger 2011
Leptoconchus inscruposa	scrMa90035		Maldives	25					S	Fungiidae		EU215855			Gittenberger & Gittenberger 2011
Leptoconchus inscruposa	scrToLFscr		Indonesia	16					S	Fungiidae		EU215856			Gittenberger & Gittenberger 2011
Leptoconchus inscutaria	scuBalL83		Indonesia	17	Bali				S	Fungiidae		EU215857			Gittenberger & Gittenberger 2011
Leptoconchus inscutaria	scuMa90019		Maldives	25					S	Fungiidae		EU215858			Gittenberger & Gittenberger 2011
Leptoconchus inscutaria*	scuNS90065		Indonesia	17					S	Fungiidae		EU215859			Gittenberger & Gittenberger 2011
Leptoconchus intalpina	PtaMa90084		Maldives	25					S	Fungiidae		EU215845			Gittenberger & Gittenberger 2011
Leptoconchus intalpina	PtaMakL162		Maldives	25					S	Fungiidae		EU215846			Gittenberger & Gittenberger 2011
Leptoconchus intalpina	PtaNS90059		Indonesia	17					S	Fungiidae		EU215847			Gittenberger & Gittenberger 2011
Leptoconchus intalpina	talPalLP15		Palau	34					S	Fungiidae		EU215860			Gittenberger & Gittenberger 2011
Leptoconchus massini	conMa87873		Maldives	25	Ari atoll				S	Fungiidae		EU215809			Gittenberger & Gittenberger 2011
Leptoconchus massini	conPalLP16		Palau	34					S	Fungiidae		EU215810			Gittenberger & Gittenberger 2011
Leptoconchus massini	conTogLFco		Indonesia	17					S	Fungiidae		EU215811			Gittenberger & Gittenberger 2011
Leptoconchus massini	horTogLFh		Indonesia	17					S	Fungiidae		EU215827			Gittenberger & Gittenberger 2011
Leptoconchus massini	repBaliL31		Indonesia	17					S	Fungiidae		EU215848			Gittenberger & Gittenberger 2011
Leptoconchus massini	repMa90089		Maldives	25	Sulawesi				S	Fungiidae		EU215849			Gittenberger & Gittenberger 2011
Leptoconchus massini	repRZL195								S	Fungiidae		EU215851			Gittenberger & Gittenberger 2011
Leptoconchus massini*	scaMa90087		Maldives	25	Bali				S	Fungiidae		EU215853			Gittenberger & Gittenberger 2011
Leptoconchus vangoethemi*	Lept-Oman		Oman	33					S	Fungiidae		EU215828			Gittenberger & Gittenberger 2011
Leptoconchus vangoethemi*	yelloMam68		Maldives	25					S	Faviidae		EU215862			Gittenberger & Gittenberger 2011
Leptoconchus vangoethemi	yelloMaM75		Maldives	25					S	Faviidae		EU215863			Gittenberger & Gittenberger 2011
Latiaxis pilsbryi*	MNHN-IM-2009-5107	EBISCO 2005	New Caledonia	30	Banc Nova north				D			FN651938	FN651893		Barco A., unpublished
Rapa rapa*	MNHN-IM-2009-5109	Panglao 2004	philippines	37	Napaling				S			FN651941			Barco A., unpublished
Babelomurex spinosus*	MNHN-IM-2009-5101	EBISCO 2005	New Caledonia	30	Banc Kelso				D			FN651935	FN651890		Barco A., unpublished
Leptoconchus sp.	MNHN-IM-2009-5108	Panglao 2004	philippines	37	Panglao island				S			FN651939	FN651894		Barco A., unpublished
Coralliophila richardi*	USNM-1526878		USA	46			26.2075 N; 84.7261 W"	478	D			NC_069050	NC_069050		Harasewych et al. 2022
Babelomurex beinoiti	Bam#1	Bam#1	Greece	11	Cyclades		37°12'34.3"N; 24°55'13.5"E		S					AJ420254	Oliverio & Mariottini 2001
Babelomurex cariniferus	Bca#1	Bca#1	Italy	20	Ustica		38°42'36.0"N; 13°09'00.0"E		S					FM164500	Oliverio et al. 2009
Babelomurex cariniferus	Bca#2	Bca#2	Greece	21	Toroni		39.99 N; 23.89 E		S					FM164501	Oliverio et al. 2009
Coralliophila meyendorffii	Cms#9	Cms#9	Italy	4	Sardinia				S					AJ293665	Oliverio & Mariottini 2001
Coralliophila meyendorffii	Cms#13	Cms#13	Italy	4	Sardinia				S					AJ293667	Oliverio & Mariottini 2001
Coralliophila meyendorffii	Cml#4	Cml#4	Italy	4	Sardinia				S					AJ293661	Oliverio & Mariottini 2001
Coralliophila meyendorffii	Cml#7	Cml#7	Italy	22	Apulia				S					AJ293662	Oliverio & Mariottini 2001
Coralliophila meyendorffii	Cms#12	Cms#12	Italy	4	Sardinia				S					AJ293666	Oliverio & Mariottini 2001
Coralliophila meyendorffii	Cml#11	Cml#11	Italy	4	Sardinia				S					AJ293663	Oliverio & Mariottini 2001
Coralliophila meyendorffii	Cms#5	Cms#5	Italy	22	Apulia		41°19'18.0"N; 17°02'02.0"E		S					AJ293664	Oliverio & Mariottini 2001
Babelomurex echinatus	Eec#1	Eec#1	Philippines	37					D					AJ420255	Oliverio & Mariottini 2001
