# Supplementary material for: From coral reefs into the abyss: the evolution of corallivory in the Coralliophilinae (Neogastropoda, Muricidae)
Source: Coral Reefs. 2024 Aug 12;43(5):1285–302. doi: 10.1007/s00338-024-02537-1 (PMC11413129; doi:10.1007/s00338-024-02537-1)
Supplement: Supplementary file 5 — (XLSX 10 KB) [file 338_2024_2537_MOESM5_ESM.xlsx]

## Sheet: Foglio1
Cnidarian voucher	Family ID	Coralliophiline associated voucher	16S	ITS2 3d-4r	ITS2 5.8S-28S	Tissue
MNHN-IK-2019-4211	Antipathidae	MNHN-IM-2013-17083		PP204248		Polyps
BAU-152.C	Caryophylliidae	BAU-152		PP204249		Polyps
BAU-1994.C	Sphenopidae	BAU-1994		PP204250		Polyps
MNHN-IK-2019-4212	Antipathidae	MNHN-IM-2019-25050		PP204251		Polyps
BAU-3180.C	Cladocoridae	BAU-3180		PP204252		Polyps
BAU-1988.C	Melitheidae	BAU-1988	PP112265			Polyps
MNHN-IK-2019-3063	Pocilloporidae	MNHN-IM-2019-16309	PP112266			Polyps
MNHN-IK-2019-3069	Pocilloporidae	MNHN-IM-2013-49444	PP112267			Polyps
BAU-2938.S	Merulinidae	BAU-2938	PP112268			Stomach
MNHN-IM-2013-8351.S	Gorgoniidae	MNHN-IM-2013-8351			PP294772	Stomach
MNHN-IM-2019-16278.S	Epizoanthidae	MNHN-IM-2019-16278			PP294773	Stomach
MNHN-IM-2013-20445.S	Faviinae	MNHN-IM-2013-20445			PP294774	Stomach
MNHN-IM-2013-20393.S	Faviinae	MNHN-IM-2013-20393			PP294775	Stomach
MNHN-IM-2013-61961.S	Merulinidae	MNHN-IM-2013-61961			PP294776	Stomach
MNHN-IM-2013-75192.S	Merulinidae	MNHN-IM-2013-75192			PP294777	Stomach
MNHN-IM-2013-12777.S	Dendrophylliidae	MNHN-IM-2013-12777			PP294778	Stomach
MNHN-IM-2013-72314.S	Cladocoridae	MNHN-IM-2013-72314			PP294779	Stomach
MNHN-IM-2013-10321.S	Poritidae	MNHN-IM-2013-10321			PP294780	Stomach
MNHN-IM-2013-11170.S	Poritidae	MNHN-IM-2013-11170			PP294781	Stomach
MNHN-IM-2013-10324.S	Dendrophylliidae	MNHN-IM-2013-10324			PP294782	Stomach
MNHN-IM-2013-20433.S	Dendrophylliidae	MNHN-IM-2013-20433			PP294783	Stomach
MNHN-IM-2013-61692.S	Dendrophylliidae	MNHN-IM-2013-61692			PP294784	Stomach
MNHN-IM-2013-17080.S	Dendrophylliidae	MNHN-IM-2013-17080			PP294785	Stomach
BAU-1681.2.S	Dendrophylliidae	BAU-1681.2			PP294786	Stomach
BAU-3165.1.S	Parazoanthidae	BAU-3165.1			PP294787	Stomach
MNHN-IM-2013-17081.S	Plerogyridae	MNHN-IM-2013-17081			PP294788	Stomach
