# Supplementary material for: From coral reefs into the abyss: the evolution of corallivory in the Coralliophilinae (Neogastropoda, Muricidae)
Source: Coral Reefs. 2024 Aug 12;43(5):1285–302. doi: 10.1007/s00338-024-02537-1 (PMC11413129; doi:10.1007/s00338-024-02537-1)
Supplement: Supplementary file 6 — (XLSX 14 KB) [file 338_2024_2537_MOESM6_ESM.xlsx]

## Sheet: Table_2
Gastropod species	Cnidarian family	References	N°
Babelomurex tectumsinensis	Caryophylliidae	This paper	1
	Dendrophylliidae	This paper	1
Babelomurex oldroydi	Antipathidae	Love et al. 2007	6
Babelomurex cristatus	Dendrophylliidae	This paper†	1
Babelomurex japonicus A	Merulinidae	This paper†	1
Babelomurex cariniferus	Cladocoridae	This paper‡	1
	Dendrophylliidae	This paper	1
CaralliophilA curacaoensis	Pocilloporidae	Potkamp et al. 2017	3
Coralliophila robillardi	Agariciidae	This paper	2
Coralliophila curta	Dendrophylliidae	This paper	3
Coralliophila clathrata	Sphenopidae	This paper‡	2
Coralliophila pulchella A	Melithaeidae	This paper‡	1
Coralliophila amirantium	Fungiidae	http://www.www.poppe-images.com	4
Coralliophila violacea A	Poritidae	Simmonds et al. 2018	231
Coralliophila ahuiri	Caryophylliidae	This paper	1
Coralliophila meyendorffii	Parazoanthidae	This paper†	1
	Cladocoridae	Oliverio et al. 2009a	1
	Sagartiidae	Oliverio et al. 2009a	1
	Dendrophylliidae	Oliverio et al. 2009a	1
	Hormathiidae	Oliverio et al. 2009a	1
Coralliophila caroleae	Plexauridae	This paper	1
Coralliophila kaofitorum	Myriopathidae	This paper	18
Coralliophila brevis	Eunicellidae	This paper/Oliverio et al. 2009a	4
Coralliophila richardi	Oculinidae	Taviani et al. 2009	1
	Caryophylliidae	Taviani et al. 2009	1
Coralliophila violacea B	Poritidae	This paper	1
Coralliophila violacea C	Poritidae	This paper†/ Simmonds et al. 2018	327
Coralliophila costularis B	Dendrophylliidae	Yiu et al. 2021	1
Coralliophila cf ovoidea	Epizoanthidae	This paper†	1
Coralliophila bulbiformis	Dendrophylliidae	This paper†	1
Coralliophila radula	Poritidae	Kaullysing et al. 2019/This paper†	1
Coralliophila costularis A	Plerogyridae	This paper†	1
Coralliophila fearnleyi	Fungiidae	http://www.www.poppe-images.com	5
Coralliophila fimbriata A	Agariciidae	This paper	1
Coralliophila fimbriatA E	Agariciidae	This paper	1
Coralliophila erosa	Acroporidae	Kaullysing et al. 2019	1
Coralliophila rubrococcinea	Plexauridae	This paper	1
Coralliophila xenophila	Hormathiidae	Oliverio 2008	1
Coralliophila australis	Merulinidae	This paper†	1
Coralliophila salebrosa	Dendrophylliidae	This paper†	1
	Faviidae	This paper†/Potkamp et al. 2017	5
	Gorgoniidae	This paper	1
	Agariciidae	Potkamp et al. 2017	1
	Montastraeidae	Potkamp et al. 2017	1
Coralliophila galea	Faviidae	This paper†/Potkamp et al. 2017	5
	Cladocoridae	This paper†	1
	Acroporidae	Potkamp et al. 2017	3
	Agariciidae	Potkamp et al. 2017	6
	Pocilloporidae	Potkamp et al. 2017	3
	Meandrinidae	Potkamp et al. 2017	7
	Montastraeidae	Potkamp et al. 2017	1
	Merulinidae	Potkamp et al. 2017	7
	Poritidae	Potkamp et al. 2017	1
Galeropsis monodontus A	Pocilloporidae	This paper	1
Galeropsis monodontus C	Pocilloporidae	This paper	1
Galeropsis monodontus D	Pocilloporidae	This paper	1
Galeropsis monodontus E	Pocilloporidae	This paper‡	2
Galeropsis monodontus G	Pocilloporidae	This paper	1
Galeropsis monodontus H	Pocilloporidae	This paper	1
Hirtomurex squamosus A	Caryophylliidae	This paper‡	1
Hirtomurex squamosus B	Merulinidae	This paper†	1
Leptoconchus lamarckii	Poritidae	This paper	4
Leptoconchus sp. A	Merulinidae	This paper	1
Leptoconchus sp. B	Merulinidae	This paper	1
Leptoconchus sp. C	Merulinidae	This paper	1
Leptoconchus inactiniformis	Fungiidae	Gittenberger and Gittenberger 2011	1
Leptoconchus ingranulosa/ L. incycloseris/ L. ingravis/ L. inpleuractis	Fungiidae	Gittenberger and Gittenberger 2011	16
Leptoconchus intalpina	Fungiidae	Gittenberger and Gittenberger 2011	4
Leptoconchus inalbechi	Fungiidae	Gittenberger and Gittenberger 2011	6
Leptoconchus incrassa	Fungiidae	Gittenberger and Gittenberger 2011	2
Leptoconchus inipleus/ L. infungites	Fungiidae	Gittenberger and Gittenberger 2011	6
Leptoconchus ingrandifungi	Fungiidae	Gittenberger and Gittenberger 2011	6
Leptoconchus inlimax	Fungiidae	Gittenberger and Gittenberger 2011	4
Leptoconchus inscruposa	Fungiidae	Gittenberger and Gittenberger 2011	7
Leptoconchus inscutaria	Fungiidae	Gittenberger and Gittenberger 2011	3
Leptoconchus massini	Fungiidae	Gittenberger and Gittenberger 2011	10
Leptoconchus vangoethemi	Faviidae	Gittenberger and Gittenberger 2011	1
Leptoconchus vangoethemi	Faviidae	Gittenberger and Gittenberger 2011	2
Rapa incurva	Sarcophytidae	This paper	1
Rapa rapa C	Sarcophytidae	This paper	1
Rhizochilus sp.	Antipathidae	This paper‡	2
Mipus eugeniae	Dendrophylliidae	This paper†	1
